# Supplementary material for: Activation of an atypical plant NLR with an N-terminal deletion initiates cell death at the vacuole
Source: EMBO Rep. 2024 Sep 6;25(10):19. doi: 10.1038/s44319-024-00240-4 (PMC11467418; doi:10.1038/s44319-024-00240-4)
Supplement: Supplementary file 5 — Dataset EV1 [file 44319_2024_240_MOESM5_ESM.xlsx]

## Sheet: Legend Dataset EV1
Legend for Dataset EV1
In here we have listed all collected numerical data and the statistical analysis done for the graphs shown in the manuscript file.

## Sheet: Figure 5C
Figure 5C	The numerical data point represent biomass of plants analyzed. These data points are from 1 biological sampling containing 21 plants. The datapoints are represented as boxplot (Fig 5C).
Plant Type	Col-0	pml5-1	pml5-2
	0.61	0.19	0.29
	0.26	0.64	0.35
	0.83	0.46	0.39
	0.74	0.51	0.39
	0.67	0.71	0.45
	1.04	1.07	0.23
	0.61	0.93	0.59
	0.46	0.88	0.62
	0.92	0.77	0.67
	0.72	1.23	0.23
	0.98	0.73	0.36
	0.71	0.78	0.54
	0.6	0.4	0.74
	0.97	0.62	0.66
	0.78	0.71	0.85
	0.96	0.7	0.97
	1.18	0.84	0.92
	0.82	1.07	0.66
	0.69	1.18	1.15
	0.89	0.93	0.8
	0.772	0.7675	0.593
mean	0.772	0.7675	0.593
std dev	0.213236	0.263376	0.259536
n	21	21	21
Minimum	0.26	0.19	0.23
25% Percentile	0.64	0.63	0.375
Median	0.772	0.7675	0.593
75% Percentile	0.94	0.93	0.77
Maximum	1.18	1.23	1.15
Range	0.92	1.04	0.92
Tukey's multiple comparisons test	Mean Diff,	95,00% CI of diff,	Below threshold?	Summary	Adjusted P Value
Col-0 vs. pml5-1	0.0045	-0,1783 to 0,1873	No	ns	0.9981
Col-0 vs. pml5-2	0.179	-0,003771 to 0,3618	No	ns	0.0561
pml5-1 vs. pml5-2	0.1745	-0,008271 to 0,3573	No	ns	0.0643

## Sheet: Figure 5F
Figure 5F	The numerical data point represent each log cfu/cm2 of Pst DC3000 infiltrated leaves collected on day 0 or 3 post-infection. These data points are from 2 biological replicates containing 4 technical replicates each (n=8), with 6 leaf samples each. The datapoints are represented as boxplot (Fig 5F).
Plant Type	0 dpi								mean	std dev	n		3 dpi								mean	std dev	n
Col-0	2	2	2.301	2	3.2553	3.3222	3.1139	3.3222	2.66432	0.640642	8	Col-0	6.2788	6.3424	6.1139	6.2304	7.5185	7.4314	7.6435	7.2788	6.85471	0.666325	8
eds1-12	2.301	2.6021	2.4771	2.301	3.1761	3.2553	3.2553	3.2553	2.8279	0.446982	8	eds1-12	13.6021	13.5911	13.6021	13.415	9.6232	9.6232	9.6812	9.6902	11.6035	2.08464	8
pml5-1	2.301	2.301	2	2	3.1761	3.301	3.2788	3.1139	2.68398	0.584385	8	pml5-1	8.5682	8.5911	8.5315	8.5185	8.3979	8.5798	8.5563	8.6532	8.54956	0.0737426	8
pml5-2	2.301	2.301	2.4771	2.301	3.2041	3.2041	3.2788	3.1139	2.77263	0.462856	8	pml5-2	8.2304	8.5911	8.2041	8.5185	8.7404	8.5911	8.3802	8.6435	8.48741	0.195905	8
Minimum	2											Minimum	6.114
25% Percentile	2.301											25% Percentile	7.784
Median	2.858											Median	8.562
75% Percentile	3.255											75% Percentile	9.403
Maximum	3.322											Maximum	13.6
Range	1.322											Range	7.488
												Tukey's multiple comparisons test	Mean Diff,	95,00% CI of diff,	Below threshold?	Summary	Adjusted P Value
												Col-O vs. eds1-12	-4.749	-6,249 to -3,248	Yes	****	<0,0001
												Col-O vs. pml5-1	-1.695	-3,196 to -0,1942	Yes	*	0.0223
												Col-O vs. pml5-2	-1.633	-3,133 to -0,1320	Yes	*	0.0291
												eds1-12 vs. pml5-1	3.054	1,553 to 4,555	Yes	****	<0,0001
												eds1-12 vs. pml5-2	3.116	1,615 to 4,617	Yes	****	<0,0001
												pml5-1 vs. pml5-2	0.0622	-1,438 to 1,563	No	ns	0.9995

## Sheet: EV 4A
EV 4A	The numerical data point represent each log cfu/cm2 of Pst DC3000 AvrRpm1 infiltrated leaves collected on day 0 or 3 post-infection. These data points are from 1 biological replicates containing 4 technical replicates each (n=4), with 6 leaf samples each. The datapoints are represented as boxplot (EV 4A).
Plant Type	0 dpi				mean	std dev	n		3 dpi				mean	std dev	n
Col-0	3.4771	3.301	3.7782	3.4771	3.50835	0.19813	4	Col-0	6.1139	6.2041	5.8451	5.9542	6.02933	0.160501	4
rpm1-3	3.699	3.7782	3.6021	3.301	3.59508	0.208858	4	rpm1-3	8.4314	8.5185	8.5051	8.5798	8.5087	0.0609358	4
pml5-1	3.8451	4	3.7782	3.4771	3.7751	0.219312	4	pml5-1	5.8451	6.2553	5.6021	5.9031	5.9014	0.269566	4
pml5-2	3	3.4771	3.8451	3.4771	3.44983	0.346445	4	pml5-2	5.7782	5.7782	5.9031	6.2304	5.92247	0.21356	4
Minimum	3							Minimum	5.602
25% Percentile	3.477							25% Percentile	5.845
Median	3.54							Median	6.034
75% Percentile	3.778							75% Percentile	7.887
Maximum	4							Maximum	8.58
Range	1							Range	2.978
								Tukey's multiple comparisons test	Mean Diff,	95,00% CI of diff,	Below threshold?	Summary	Adjusted P Value
								Col-O vs. rpm1-3.1	-2.479	-2,883 to -2,076	Yes	****	<0,0001
								Col-O vs. pml5-1	0.128	-0,2755 to 0,5315	No	ns	0.7835
								Col-O vs. pml5-2	0.1069	-0,2966 to 0,5104	No	ns	0.8591
								rpm1-3.1 vs. pml5-1	2.607	2,204 to 3,011	Yes	****	<0,0001
								rpm1-3.1 vs. pml5-2	2.586	2,183 to 2,990	Yes	****	<0,0001
								pml5-1 vs.pml5-2	-0.02112	-0,4246 to 0,3824	No	ns	0.9986

## Sheet: EV 4D
EV 4D	The numerical data point represent each log cfu/cm2 of Pst DC3000 AvrPphB infiltrated leaves collected on day 0 or 3 post-infection. These data points are from 1 biological replicates containing 4 technical replicates each (n=4), with 6 leaf samples each. The datapoints are represented as boxplot (EV 4D).
Plant Type	0 dpi				mean	std dev	n		3 dpi				mean	std dev	n
Col-0	3.3802	3.4314	3.5563	3.5563	3.48105	0.08937	4	Col-0	6.6335	6.5441	6.5563	6.5563	6.57255	0.0410383	4
rps5-2	3.9542	3.8451	3.7782	3.699	3.81913	0.108051	4	rps5-2	8.8062	8.3222	8.5441	8.3802	8.51318	0.216775	4
pml5-1	3.699	3.7782	3.4771	3.7782	3.68312	0.142334	4	pml5-1	6.7482	6.7993	6.3617	6.7076	6.6542	0.198576	4
pml5-2	3.699	4.1139	3.9542	3.6021	3.8423	0.234179	4	pml5-2	6.6628	6.2553	6.7076	6.5563	6.5455	0.203608	4
Minimum	3.38							Minimum	6.255
25% Percentile	3.556							25% Percentile	6.556
Median	3.699							Median	6.685
75% Percentile	3.828							75% Percentile	7.941
Maximum	4.114							Maximum	8.806
Range	0.7337							Range	2.551
								Tukey's multiple comparisons test	Mean Diff,	95,00% CI of diff,	Below threshold?	Summary	Adjusted P Value
								Col-O vs. rps5-2	-1.941	-2,319 to -1,563	Yes	****	<0,0001
								Col-O vs. pml5-1	-0.08171	-0,4595 to 0,2961	No	ns	0.9163
								Col-O vs. pml5-2	0.027	-0,3508 to 0,4048	No	ns	0.9964
								rps5-2 vs. pml5-1	1.859	1,481 to 2,237	Yes	****	<0,0001
								rps5-2 vs. pml5-2	1.968	1,590 to 2,346	Yes	****	<0,0001
								pml5-1 vs. pml5-2	0.1087	-0,2691 to 0,4865	No	ns	0.8277

## Sheet: EV 4G
EV 4G	The numerical data point represent each log cfu/cm2 of Pst DC3000 HopZ1a infiltrated leaves collected on day 0 or 3 post-infection. These data points are from 1 biological replicates containing 4 technical replicates each (n=4), with 6 leaf samples each. The datapoints are represented as boxplot (EV 4G).
Plant Type	0 dpi				mean	std dev	n		3 dpi				mean	std dev	n
Col-0	3.699	3.7782	3.7782	3.3424	3.64945	0.208077	4	Col-0	5.4472	5.5315	5.4314	5.4624	5.46812	0.044105	4
zar1-3	3.4771	3.9031	3.7782	4.0792	3.8094	0.253619	4	zar1-3	9.4624	9.3802	8.7782	9.2304	9.2128	0.305238	4
pml5-1	3.7782	3.9031	4.0414	3.6021	3.8312	0.18677	4	pml5-1	5.1461	6.0414	5.699	5.699	5.64637	0.370522	4
pml5-2	3.9031	4.301	3.8451	3.4914	3.88515	0.33161	4	pml5-2	5.699	6.0792	5.7782	6.415	5.99285	0.325622	4
Minimum	3.342							Minimum	5.146
25% Percentile	3.626							25% Percentile	5.48
Median	3.778							Median	5.739
75% Percentile	3.903							75% Percentile	8.187
Maximum	4.301							Maximum	9.462
Range	0.9586							Range	4.316
								Tukey's multiple comparisons test	Mean Diff,	95,00% CI of diff,	Below threshold?	Summary	Adjusted P Value
								Col-O vs. zar1-3	-3.745	-4,355 to -3,134	Yes	****	<0,0001
								Col-O vs. pml5-1	-0.1783	-0,7889 to 0,4324	No	ns	0.8217
								Col-O vs. pml5-2	-0.5247	-1,135 to 0,08595	No	ns	0.1015
								zar1-3 vs. pml5-1	3.566	2,956 to 4,177	Yes	****	<0,0001
								zar1-3 vs. pml5-2	3.22	2,609 to 3,831	Yes	****	<0,0001
								pml5-1 vs. pml5-2	-0.3464	-0,9571 to 0,2642	No	ns	0.3727

## Sheet: EV 4J
EV 4J	The numerical data point represent each log cfu/cm2 of Pst DC3000 AvrRps4 infiltrated leaves collected on day 0 or 3 post-infection. These data points are from 1 biological replicates containing 4 technical replicates each (n=4), with 6 leaf samples each. The datapoints are represented as boxplot (EV 4J).
Plant Type	0 dpi				mean	std dev	n		3 dpi				mean	std dev	n
Col-0	3.6021	3.4771	3.4771	3.6021	3.5396	0.0721688	4	Col-0	5.2041	5.3979	6.2553	6.5441	5.85035	0.650032	4
rrs1a rrs1b	3.4771	3.8451	3.6021	3.4771	3.60035	0.173481	4	rrs1a rrs1b	7.699	8.7559	7.6721	8.7076	8.20865	0.604445	4
pml5-1	3.7782	3	3.4771	3.699	3.48857	0.349761	4	pml5-1	5.6128	5.3424	6.716	6.5911	6.06557	0.689738	4
pml5-2	3	3.7782	3	3.4771	3.31383	0.382655	4	pml5-2	7.4624	7.0414	6.5315	6.6021	6.90935	0.432232	4
Minimum	3							Minimum	5.204
25% Percentile	3.477							25% Percentile	5.773
Median	3.477							Median	6.597
75% Percentile	3.675							75% Percentile	7.62
Maximum	3.845							Maximum	8.756
Range	0.8451							Range	3.552
								Tukey's multiple comparisons test	Mean Diff,	95,00% CI of diff,	Below threshold?	Summary	Adjusted P Value
								Col-O vs. rrs1a rrs1b	-2.358	-3,622 to -1,094	Yes	***	0.0006
								Col-O vs. pml5-1	-0.2152	-1,479 to 1,049	No	ns	0.9563
								Col-O vs. pml5-2	-1.059	-2,323 to 0,2052	No	ns	0.1129
								rrs1a rrs1b vs. pml5-1	2.143	0,8789 to 3,407	Yes	**	0.0014
								rrs1a rrs1b vs. pml5-2	1.299	0,03516 to 2,563	Yes	*	0.0433
								pml5-1 vs. pml5-2	-0.8437	-2,108 to 0,4204	No	ns	0.2477

## Sheet: EV 4M
EV 4M	The numerical data point represent each log cfu/cm2 of Pst DC3000 D36E infiltrated leaves collected on day 0 or 3 post-infection. These data points are from 1 biological replicates containing 4 technical replicates each (n=4), with 6 leaf samples each. The datapoints are represented as boxplot (EV 4M).
Plant Type	0 dpi				mean	std dev	n		3 dpi				mean	std dev	n
Col-0	2.4314	2.4771	2.7782	3.1139	2.70015	0.315837	4	Col-0	3.7993	3.6435	3.5911	3.5185	3.6381	0.119063	4
eds1-12	3.301	3.2041	3.1139	3.301	3.23	0.089874	4	eds1-12	4.3802	4.7404	4.6902	4.301	4.52795	0.219694	4
pml5-1	3.3424	3.3979	3.4914	3.301	3.38318	0.0823505	4	pml5-1	4.2041	4.3424	3.9031	4.3424	4.198	0.207128	4
pml5-2	3.7782	3.1761	3.1461	3.1461	3.31163	0.311371	4	pml5-2	3.4624	3.6902	3.5911	3.6812	3.60623	0.10581	4
Minimum	2.431							Minimum	3.462
25% Percentile	3.114							25% Percentile	3.604
Median	3.19							Median	3.851
75% Percentile	3.332							75% Percentile	4.342
Maximum	3.778							Maximum	4.74
Range	1.347							Range	1.278
								Tukey's multiple comparisons test	Mean Diff,	95,00% CI of diff,	Below threshold?	Summary	Adjusted P Value
								Col-O vs. eds1-12	-0.8899	-1,248 to -0,5316	Yes	****	<0,0001
								Col-O vs. pml5-1	-0.5599	-0,9182 to -0,2016	Yes	**	0.0028
								Col-O vs. pml5-2	0.0319	-0,3264 to 0,3902	No	ns	0.9932
								eds1-12 vs. pml5-1	0.33	-0,02834 to 0,6883	No	ns	0.0747
								eds1-12 vs. pml5-2	0.9218	0,5635 to 1,280	Yes	****	<0,0001
								pml5-1 vs. pml5-2	0.5918	0,2335 to 0,9501	Yes	**	0.0018

## Sheet: EV 4CFIL statistical data
	Pst DC3000 AvrPphB (RPS5)
	Tukey's Post-hoc test results														ANOVA table
	Comparison		P-value			genotype	diff	lwr	upr	P-value
	pml5-1	Col-0	0.674			pml5-1 & Col-0	0.0937500	-0.1239136	0.31141359	0.6740073						Sum of Square	Degree of Freedom	F value	Pr(>F)	Significance code
	pml5-2c	Col-0	0.6019			pml5-2c & Col,0	-0.1033333	-0.3209969	0.11433026	0.6019464					genotype	5277	3	21.17	<1.54e-10	***
	rps5-2	Col-0	<0.001			rps5-2 & Col-0	-0.5123333	-0.7278093	-0.29685737	0.0000001					Residuals	7727	93
	pml5-2c	pml5-1	0.0904			pml5-2c & pml5-1	-0.1970833	-0.4147469	0.02058026	0.0903603
	rps5-2	pml5-1	<0.001			rps5-2 & pml5-1	-0.6060833	-0.8215593	-0.39060737	0.0000000					Signif. codes: 0 ‘***’ 0.001 ‘**’ 0.01 ‘*’ 0.05 ‘.’ 0.1 ‘ ’ 1
	rps5-2	pml5-2c	<0.001			rps5-2 & pml5-2c	-0.4090000	-0.6244760	-0.19352404	0.0000182
	Pst DC3000 AvrRpm1 (RPM1)
	Tukey's Post-hoc test results														ANOVA table
	Comparison		P-value			genotype	diff	lwr	upr	P-value
	pml5-1	Col-0	0.5028			pml5-1 & Col-0	-0.07607143	-0.2179677	0.06582483	0.5027557						Sum of Square	Degree of Freedom	F value	Pr(>F)	Significance code
	pml5-2c	Col-0	0.9106			pml5-2c & Col-0	-0.03607143	-0.1779677	0.10582483	0.9105957					genotype	5469	3	44.04	<2e-16	***
	rpm1-3	Col-0	<0.001			rpm1-3 & Col-0	-0.54392857	-0.6858248	-0.40203231	0.0000000					Residuals	4471	108
	pml5-2c	pml5-1	0.8825			pml5-2c & pml5-1	0.04000000	-0.1018963	0.18189626	0.8825426
	rpm1-3	pml5-1	<0.001			rpm1-3 & pml5-1	-0.46785714	-0.6097534	-0.32596088	0.0000000					Signif. codes: 0 ‘***’ 0.001 ‘**’ 0.01 ‘*’ 0.05 ‘.’ 0.1 ‘ ’ 1
	rpm1-3	pml5-2c	<0.001			rpm1-3 & pml5-2c	-0.50785714	-0.6497534	-0.36596088	0.0000000
	Pf0-1 AvrRps4 (RPS4)
	Tukey's Post-hoc test results														ANOVA table
	Comparison		P-value			genotype	diff	lwr	upr	P-value
	pml5-1	Col-0	0.0166			pml5-1 & Col-0	0.2595	0.03545487	0.4835451	0.0166392						Sum of Square	Degree of Freedom	F value	Pr(>F)	Significance code
	pml5-2c	Col-0	0.004			pml5-2c & Col-0	0.3005	0.07645487	0.5245451	0.0039652					genotype	18386	3	84.25	<2e-16	***
	rrs1a rrs1b	Col-0	<0.001			rrs1a rrs1b & Col-0 -0.8880 -1.11204513 -0.6639549 0.0000000	-0.8880	-1.11204513	-0.6639549	0.0000000					Residuals	5529	76
	pml5-2c	pml5-1	0.9631			pml5-2c & pml5-1 0.0410 -0.18304513 0.2650451 0.9631455	0.0410	-0.18304513	0.2650451	0.9631455
	rrs1a rrs1b	pml5-1	<0.001			rrs1a rrs1b & pml5-1	-1.1475	-1.37154513	-0.9234549	0.0000000					Signif. codes: 0 ‘***’ 0.001 ‘**’ 0.01 ‘*’ 0.05 ‘.’ 0.1 ‘ ’ 1
	rrs1a rrs1b	pml5-2c	<0.001			rrs1a rrs1b & pml5-2c	-1.1885	-1.41254513	-0.9644549	0.0000000
	Pst DC3000 HopZ1a (ZAR1)
	Tukey's Post-hoc test results														ANOVA table
	Comparison		P-value			genotype	diff	lwr	upr	P-value						Sum of Square	Degree of Freedom	F value	Pr(>F)	Significance code
	pml5-1	Col-0	0.9841			pml5-1 & Col-0	-0.02703704	-0.223728453	0.1696544	0.9840804					genotype	12588	3	54.77	<2e-16	***
	pml5-2c	Col-0	0.0864			pml5-2c & Col-0	0.17962963	-0.017061786	0.3763210	0.0864027					Residuals	7967	104
	zar-13	Col-0	<0.001			zar1-3 & Col-0	-0.71592593	-0.912617342	-0.5192345	0.0000000
	pml5-2c	pml5-1	0.0355			pml5-2c & pml5-1	0.20666667	0.009975251	0.4033581	0.0355162					Signif. codes: 0 ‘***’ 0.001 ‘**’ 0.01 ‘*’ 0.05 ‘.’ 0.1 ‘ ’ 1
	zar-13	pml5-1	<0.001			zar1-3 & pml5-1	-0.68888889	-0.885580305	-0.4921975	0.0000000
	zar1-3	pml5-2c	<0.001			zar1-3 & pml5-2c	-0.89555556	-1.092246971	-0.6988641	0.0000000

## Sheet: EV 4CFIL Cell Death Intensity
	avrPphB
	pml5-2c									pml5-2c Background								pml5-2c norm					pml5-1									pml5-1 Background								pml5-1 norm					rps5-2
	Replicate	Leaf No,	Area	Mean	Min	Max	IntDen	RawIntDen		Area	Mean	Min	Max	IntDen	RawIntDen	Average			Leaf No,	Normalized Mean	Mean - back		Replicate	Leaf No,	Area	Mean	Min	Max	IntDen	RawIntDen		Area	Mean	Min	Max	IntDen	RawIntDen	Average			Leaf No,	Normalized Mean	Mean - back		Replicate	Leaf No,	Area	Mean	Min
Collected by Sruthi	1	1	0.06	5514.68	3943	7154	340.81	13632291		0.06	3385.93	2869	4722	209.25	8370010	2948.6		1	1	0.903246	2566.08		1	1	0.06	6330.7	4806	8307	391.24	15649502		0.06	3175.09	2290	4536	196.22	7848812	2889.01		1	1	1.13179	3441.69		1	1	0.06	4060.28	3039
		2	0.06	4984.65	3994	8355	308.05	12322043		0.06	2996.15	2562	4330	185.16	7406477	2948.6			2	0.757461	2036.05			2	0.06	5609.8	4038	9957	346.69	13867417		0.06	2837.6	2513	3793	175.36	7014545	2889.01			2	0.957377	2720.8			2	0.06	3379.8	2905
		3	0.06	5720.42	2977	8198	353.52	14140882		0.06	2829.99	2566	5063	174.89	6995729	2948.6			3	0.95609	2771.82			3	0.06	6600.15	5232	9936	407.89	16315582		0.06	2824.84	2554	3862	174.58	6983014	2889.01			3	1.19193	3711.14			3	0.06	3948.15	3193
		4	0.06	5683.6	4148	7970	351.25	14049861		0.06	2582.34	2403	3046	159.59	6383550	2948.6			4	0.946774	2735			4	0.06	6134.6	4845	9116	379.12	15164740		0.06	2718.49	2466	3700	168	6720118	2889.01			4	1.0864	3245.6			4	0.06	3474.25	553
																																														5	0.06	5616.36	3477
Collected by Simon	2	1	0.07	7376.3	2241	10600	521.5	20860168		0.07	3978.39	3225	4854	281.27	11250900	3805.37		2	1	0.954859	3570.93		2		0.07	10677.1	5269	19820	754.87	30194990		0.07	3412.61	3079	4886	241.27	9650864	3979.23		2	1	1.42397	6697.92		2	1	0.07	4942.44	3887
		2	0.07	5446.19	3819	9819	385.05	15401834		0.07	3503.26	3065	4229	247.68	9907224	3805.37			2	0.517209	1640.82				0.07	7489.68	4287	12136	529.52	21180819		0.07	3780.53	2741	4789	267.28	10691346	3979.23			2	0.912415	3510.45			2	0.07	4680.8	3733
		3	0.07	4907.87	3556	8713	346.99	13879452		0.07	4483.07	3528	5639	316.95	12678134	3805.37			3	0.367059	1102.5				0.07	7183.37	4327	15525	507.86	20314581		0.07	4594.84	3452	5672	324.86	12994201	3979.23			3	0.852172	3204.14			3	0.07	5609.97	3396
		4	0.07	6582.52	4187	13256	465.38	18615380		0.07	4123.16	3185	5468	291.51	11660308	3805.37			4	0.790602	2777.15				0.07	6393.18	3980	9152	452	18079922		0.07	3644.59	3022	4661	257.67	10306893	3979.23			4	0.684045	2413.95			4	0.07	4807.49	4041
		5	0.07	5760.79	3616	8181	407.29	16291508		0.07	3700.38	3211	4206	261.62	10464678	3805.37			5	0.598229	1955.42				0.07	7002.99	4544	11189	495.11	19804466		0.07	4200.94	2447	5782	297.01	11880260	3979.23			5	0.815482	3023.76			5	0.07	4054.74	3439
		6	0.07	5150.79	3404	8589	364.16	14566438		0.07	4143.81	2872	4962	292.97	11718703	3805.37			6	0.436756	1345.42				0.07	7264.98	3952	13525	513.63	20545376		0.07	3833.8	2870	4637	271.05	10841989	3979.23			6	0.86847	3285.75			6	0.07	3994.89	3333
		7	0.07	4377.36	3270	8473	309.48	12379165		0.07	3579.87	2861	4342	253.1	10123877	3805.37			7	0.202023	571.987				0.07	5994.3	3724	10091	423.8	16951880		0.07	3446.29	2728	4523	243.65	9746119	3979.23			7	0.591103	2015.07			7	0.07	4588.47	3323
		8	0.07	4713.28	3586	9181	333.23	13329145		0.07	3374.07	2776	4209	238.55	9541869	3805.37			8	0.308694	907.907				0.07	5651.56	3801	12063	399.57	15982615		0.07	3530.76	2978	4197	249.62	9984979	3979.23			8	0.50616	1672.33			8	0.07	5140.1	4190
		9	0.07	6776.45	3722	14377	479.09	19163791		0.07	3684.35	3018	4289	260.48	10419337	3805.37			9	0.832492	2971.08				0.07	6963.69	4769	16650	492.33	19693310		0.07	2888.39	2571	5487	204.21	8168376	3979.23			9	0.807363	2984.46			9	0.07	4635.57	3650
		10	0.07	5549.58	4005	8917	392.36	15694223		0.07	3796.6	2877	4593	268.42	10736787	3805.37			10	0.544341	1744.21				0.07	9068.33	3687	16731	641.13	25645245		0.07	4277.83	3320	6024	302.44	12097696	3979.23			10	1.18835	5089.1			10	0.07	4364.51	3585
		11	0.07	4715.03	3368	8609	333.35	13334091		0.07	4129.31	3380	4977	291.94	11677680	3805.37			11	0.309229	909.657				0.07	7811.39	5027	15557	552.27	22090618		0.07	4297.16	3238	5877	303.81	12152360	3979.23			11	0.973091	3832.16			11	0.07	4886.22	3785
		12	0.07	4888.59	3172	8043	345.62	13824930		0.07	3799.83	3156	4679	268.65	10745915	3805.37			12	0.361381	1083.22				0.07	6041.8	3559	13288	427.16	17086208		0.07	5025.03	3420	6094	355.27	14210795	3979.23			12	0.60249	2062.57			12	0.07	3985.74	3001
		13	0.07	6071.14	3024	10561	429.23	17169187		0.07	3557.84	3031	4194	251.54	10061564	3805.37			13	0.67393	2265.77				0.07	4510.32	3340	7252	318.88	12755184		0.07	3978.43	3059	4972	281.27	11250992	3979.23			13	0.180741	531.091			13	0.07	3690.44	3120
		14	0.07	5254.11	3580	9280	371.47	14858630		0.07	3658.15	3066	4366	258.63	10345237	3805.37			14	0.465409	1448.74				0.07	7691.64	4522	14168	543.8	21751963		0.07	4152.45	3466	4933	293.58	11743117	3979.23			14	0.950802	3712.41			14	0.07	5643.86	4089
		15	0.07	8581.38	3361	14252	606.7	24268138		0.07	3792	3014	5127	268.09	10723765	3805.37			15	1.17317	4776.01				0.07	6696.49	3676	12080	473.44	18937672		0.07	3982.98	2781	4992	281.6	11263881	3979.23			15	0.750916	2717.26			15	0.07	4089.58	3088
		16	0.07	5473.04	3321	8852	386.94	15477768		0.07	3535.42	2781	4155	249.95	9998176	3805.37			16	0.524305	1667.67				0.07	5908.09	3338	10842	417.7	16708090		0.07	4092.89	3073	4986	289.37	11574691	3979.23			16	0.570203	1928.86			16	0.07	4359.62	3278
		17	0.07	5303.43	3585	12997	374.95	14998091		0.07	3567.82	2978	4456	252.24	10089785	3805.37			17	0.478888	1498.06				0.07	8458.7	4800	14880	598.03	23921209		0.07	3541.88	2629	4566	250.41	10016439	3979.23			17	1.08795	4479.47			17	0.07	4021.03	2975
		18	0.07	7319.03	4053	12705	517.46	20698205		0.07	4639.87	3751	5577	328.04	13121550	3805.37			18	0.943615	3513.66				0.07	7919.29	4664	11603	559.89	22395740		0.07	4313.58	3132	5294	304.97	12198803	3979.23			18	0.992882	3940.06			18	0.07	4565.53	3326
		19	0.07	5349.14	3438	11282	378.18	15127368		0.07	3406.82	2779	4084	240.86	9634479	3805.37			19	0.491269	1543.77				0.07	5117.03	3366	8561	361.77	14470949		0.07	4362.84	3495	5192	308.45	12338117	3979.23			19	0.362818	1137.8			19	0.07	4452.94	3448
		20	0.07	7330.37	3325	65535	518.26	20730284		0.07	3653.44	142	4623	258.3	10331925	3805.37			20	0.945848	3525				0.07	6604.14	3484	11543	466.91	18676518		0.07	4226.75	3273	4853	298.83	11953246	3979.23			20	0.730882	2624.91			20	0.07	4046.49	3371
	avrRpm1
	pml5-2c									pml5-2c Background								pml5-2c norm					pml5-1									pml5-1 Background								pml5-1 norm					rpm1-3
	Replicate	Leaf No,	Area	Mean	Min	Max	IntDen	RawIntDen		Area	Mean	Min	Max	IntDen	RawIntDen	Average			Leaf No,	Normalized Mean	Mean - back		Replicate	Leaf No,	Area	Mean	Min	Max	IntDen	RawIntDen		Area	Mean	Min	Max	IntDen	RawIntDen	Average			Leaf No,	Normalized Mean	Mean - back		Replicate	Leaf No,	Area	Mean	Min
Collected by Sruthi	1	1	0.06	4382.37	3166	7732	270.83	10833219		0.06	2890.23	2150	5858	178.62	7144641	2813.55		1	1	0.639321	1568.82		1	1	0.06	4370.09	3780	10569	270.07	10802869		0.06	2971.52	2648	5981	183.64	7345588	2797		1	1	0.64378	1573.09		1	1	0.06	3007.63	2512
		2	0.06	4240.97	2938	9537	262.09	10483682		0.06	2822.68	2605	3269	174.44	6977663	2813.55			2	0.592004	1427.42			2	0.06	3840.68	2663	7523	237.35	9494153		0.06	2746.95	2468	3261	169.76	6790459	2797			2	0.457479	1043.68			2	0.06	2800.69	2510
		3	0.06	3505.05	1931	8875	216.61	8664490		0.06	2804.04	1941	5003	173.29	6931597	2813.55			3	0.317045	691.503			3	0.06	3994.6	3307	7152	246.87	9874661		0.06	2831.16	621	3982	174.97	6998637	2797			3	0.514168	1197.6			3	0.06	2739.29	2385
		4	0.06	3916.37	2714	6266	242.03	9681259		0.06	2737.24	645	7645	169.16	6766447	2813.55			4	0.477127	1102.82			4	0.06	3692.97	3184	5728	228.23	9129030		0.06	2638.39	2405	3237	163.05	6522104	2797			4	0.400899	895.965			4	0.06	2690.42	2367
	2	1	0.06	5466.79	4011	9385	337.85	13513900		0.06	3137.97	2899	3616	193.93	7757062	3056.06		2	1	0.839022	2410.73		2	1	0.06	5441.69	4254	8661	336.3	13451868		0.06	2873.85	1275	4635	177.6	7104158	2885.84		2	1	0.915065	2555.85		2	1	0.06	3183.62	2707
		2	0.06	4787.33	3633	8537	295.86	11834277		0.06	2992.58	2767	5147	184.94	7397646	3056.06			2	0.64755	1731.27			2	0.06	5267.67	3663	9531	325.54	13021684		0.06	3008.52	2725	4797	185.93	7437053	2885.84			2	0.868175	2381.83			2	0.06	3792.22	2847
		3	0.06	4663.83	3491	8407	288.22	11528995		0.06	3075.11	2386	8204	190.04	7601673	3056.06			3	0.609844	1607.77			3	0.06	4297.84	2982	6511	265.61	10624259		0.06	2793.29	2536	5069	172.63	6905009	2885.84			3	0.574622	1412			3	0.06	3318.2	2517
		4	0.06	4639.33	2770	8572	286.71	11468416		0.06	3018.57	2722	4562	186.55	7461915	3056.06			4	0.602245	1583.27			4	0.06	4369.04	1258	10627	270.01	10800268		0.06	2867.69	2564	3407	177.22	7088924	2885.84			4	0.598326	1483.2			4	0.06	2733.84	2477
Collected by Simon	3	1	0.07	5772.04	3262	9878	408.08	16323339		0.07	4388.71	3558	5204	310.28	12411259	3885.39		3	1	0.571022	1886.65		3	1	0.07	4442.18	3614	8147	314.06	12562474		0.07	3334.75	2799	4414	235.77	9430684	3863.76		3	1	0.201263	578.421		3	1	0.07	4219.95	3272
		2	0.07	7819.44	3875	13985	552.83	22113371		0.07	4566.13	3296	5218	322.83	12913022	3885.39			2	1.00901	3934.05			2	0.07	5697.97	4768	8370	402.85	16113870		0.07	3950.63	234	5060	279.31	11172393	3863.76			2	0.560443	1834.21			2	0.07	3300.92	3026
		3	0.07	6046.52	3435	14748	427.49	17099562		0.07	4445.93	3411	5489	314.33	12573081	3885.39			3	0.638045	2161.13			3	0.07	5399.21	1097	8189	381.72	15268980		0.07	4154.64	3501	4990	293.73	11749323	3863.76			3	0.482743	1535.45			3	0.07	4157.79	3445
		4	0.07	5809.5	3966	9221	410.73	16429265		0.07	3124.57	2712	3772	220.91	8836279	3885.39			4	0.580354	1924.11			4	0.07	6387.97	4609	22342	451.63	18065187		0.07	4019.6	1096	4842	284.19	11367434	3863.76			4	0.725352	2524.21			4	0.07	3620.36	3240
		5	0.07	5428.17	3456	11325	383.77	15350856		0.07	4711.57	3846	5287	333.11	13324315	3885.39			5	0.482406	1542.78			5	0.07	5309.67	4120	14226	375.39	15015734		0.07	3090.25	2684	3953	218.48	8739222	3863.76			5	0.458617	1445.91			5	0.07	3608.62	3192
		6	0.07	5053.94	3820	5971	357.31	14292530		0.07	3709.54	2622	4668	262.26	10490588	3885.39			6	0.379349	1168.55			6	0.07	7665.27	3852	12897	541.93	21677372		0.07	3550.95	636	5005	251.05	10042080	3863.76			6	0.988332	3801.51			6	0.07	3819.36	3385
		7	0.07	5473.46	3360	9474	386.97	15478952		0.07	4342.96	3801	5014	307.05	12281894	3885.39			7	0.494394	1588.07			7	0.07	5077.55	2823	12696	358.98	14359319		0.07	4505.01	3718	6208	318.5	12740180	3863.76			7	0.394127	1213.79			7	0.07	3653.02	3164
		8	0.07	4027.82	3092	6173	284.77	11390662		0.07	3707.94	1866	4805	262.15	10486057	3885.39			8	0.0519396	142.43			8	0.07	5330.5	3693	7750	376.87	15074663		0.07	2918.7	2558	4578	206.35	8254078	3863.76			8	0.464266	1466.74			8	0.07	3416.24	3035
		9	0.07	5704.16	1274	10563	403.28	16131376		0.07	3557.57	2763	4263	251.52	10060807	3885.39			9	0.553955	1818.77			9	0.07	6213.2	5260	13595	439.27	17570940		0.07	4170.03	3174	5232	294.82	11792854	3863.76			9	0.685331	2349.44			9	0.07	3562.21	2814
		10	0.07	5812.8	3642	9544	410.96	16438592		0.07	3343.04	2718	5480	236.35	9454125	3885.39			10	0.581174	1927.41			10	0.07	5576.04	3907	6945	394.23	15769050		0.07	2803.24	2485	3305	198.19	7927576	3863.76			10	0.529236	1712.28			10	0.07	4401.18	3776
		11	0.07	6577.31	2839	12055	465.02	18600619		0.07	3932.76	2355	5513	278.05	11121856	3885.39			11	0.759438	2691.92			11	0.07	6850.73	3798	9688	484.35	19373872		0.07	3912.3	2974	4868	276.6	11063996	3863.76			11	0.826253	2986.97			11	0.07	3309.53	2719
		12	0.07	6027.51	3861	10345	426.14	17045800		0.07	3560.75	3135	4699	251.74	10069791	3885.39			12	0.633503	2142.12			12	0.07	5403.53	3726	11137	382.03	15281189		0.07	4580.62	3509	5619	323.85	12953993	3863.76			12	0.483897	1539.77			12	0.07	3655.18	3261
		13	0.07	5182.03	2937	7499	366.37	14654768		0.07	3209.84	2659	4051	226.94	9077415	3885.39			13	0.415458	1296.64			13	0.07	3861.62	2815	5944	273.02	10920665		0.07	3440.74	2907	4368	243.26	9730413	3863.76			13	-0.000798906	-2.139			13	0.07	3758.54	2902
		14	0.07	7330.52	4299	12258	518.27	20730720		0.07	3453.41	1649	4728	244.16	9766244	3885.39			14	0.915856	3445.13			14	0.07	3904.31	3291	6150	276.03	11041380		0.07	4943.77	4286	5748	349.52	13980991	3863.76			14	0.0150625	40.551			14	0.07	3844.14	3197
		15	0.07	5484.43	3502	11187	387.75	15509971		0.07	4217.95	2639	5452	298.21	11928371	3885.39			15	0.497282	1599.04			15	0.07	6245.94	3241	11417	441.59	17663509		0.07	3582.86	2827	4819	253.31	10132336	3863.76			15	0.692914	2382.18			15	0.07	4525.33	3606
		16	0.07	4998.72	3374	7927	353.41	14136394		0.07	4774.61	3558	7108	337.56	13502597	3885.39			16	0.363499	1113.33			16	0.07	5151.1	1427	9137	364.18	14567300		0.07	2824.06	2512	3301	199.66	7986436	3863.76			16	0.414875	1287.34			16	0.07	3874.49	3030
		17	0.07	4980.91	4097	7576	352.15	14086000		0.07	3642.98	2033	4640	257.56	10302335	3885.39			17	0.35835	1095.52			17	0.07	6046.4	3461	13657	427.48	17099223		0.07	4767.11	4124	6289	337.03	13481396	3863.76			17	0.646071	2182.64			17	0.07	4002.69	2196
		18	0.07	7688.71	3363	15906	543.59	21743663		0.07	4122.89	2689	5180	291.49	11659526	3885.39			18	0.984682	3803.32			18	0.07	4867.36	3582	7858	344.12	13764888		0.07	3657.82	2748	4639	258.61	10344301	3863.76			18	0.333134	1003.6			18	0.07	4414.34	3464
		19	0.07	4686.07	3144	6722	331.3	13252197		0.07	3787.82	2055	5403	267.8	10711965	3885.39			19	0.270319	800.679			19	0.07	4516.13	3230	11402	319.29	12771609		0.07	4093.56	2446	5715	289.42	11576600	3863.76			19	0.225082	652.371			19	0.07	3720.88	2729
		20	0.07	4686.2	3565	8372	331.31	13252574		0.07	3106.84	2599	3853	219.65	8786139	3885.39			20	0.270359	800.809			20	0.07	4781.64	3564	8305	338.06	13522483		0.07	4974.54	4012	5649	351.7	14067992	3863.76			20	0.3075	917.881			20	0.07	4163.22	3349
	HopZ1a
	pml5-2c									pml5-2c Background								pml5-2c norm					pml5-1									pml5-1 Background								pml5-1 norm					zar1-3
	Replicate	Leaf No,	Area	Mean	Min	Max	IntDen	RawIntDen		Area	Mean	Min	Max	IntDen	RawIntDen	Average			Leaf No,	Normalized Mean	Mean - back		Replicate	Leaf No,	Area	Mean	Min	Max	IntDen	RawIntDen		Area	Mean	Min	Max	IntDen	RawIntDen	Average			Leaf No,	Normalized Mean	Mean - back		Replicate	Leaf No,	Area	Mean	Min
Collected by Sruthi	1	1	0.03	6311.58	3433	9500	199.45	7977837		0.06	3120.58	2870	4507	192.85	7714071	3223.9		1	1	0.969196	3087.68		1	1	0.06	7391.97	4575	14035	456.82	18272941		0.06	3030.4	2786	4172	187.28	7491158	3153.58		1	1	1.22897	4238.39		1	1	0.06	3377.64	2917
		2	0.06	8710.72	6531	19769	538.32	21532899		0.06	3250.09	2940	4944	200.86	8034219	3223.9			2	1.43399	5486.82			2	0.06	6199.28	4743	10147	383.12	15324621		0.06	3332.88	2914	4379	205.97	8238876	3153.58			2	0.975111	3045.7			2	0.06	3339.01	2786
		3	0.06	6670.64	5219	9974	412.25	16489818		0.06	3655.12	3069	5752	225.89	9035451	3223.9			3	1.04902	3446.74			3	0.06	5582.41	3182	10431	344.99	13799729		0.06	3105.03	2554	4265	191.89	7675627	3153.58			3	0.823899	2428.83			3	0.06	3193.03	2750
		4	0.06	6305.88	4862	11219	389.7	15588126		0.06	2869.79	2585	3482	177.35	7094123	3223.9			4	0.967893	3081.98			4	0.06	6617.31	4727	12059	408.95	16357980		0.06	3146	2711	4420	194.42	7776905	3153.58			4	1.06926	3463.73			4	0.06	3219.49	2714
	2	1	0.06	5604.7	4201	13534	346.37	13854819		0.06	2471.52	2270	4812	152.74	6109604	2679.54		2	1	1.06465	2925.16		2	1	0.06	6359.24	1428	11169	393	15720031		0.06	2565.83	2335	4861	158.57	6342735	3013.32		2	1	1.0775	3345.92		2	1	0.06	3772.52	2689
		2	0.06	5757.94	4822	9544	355.84	14233620		0.06	2756.95	760	3308	170.38	6815179	2679.54			2	1.10357	3078.4			2	0.06	5611.8	4326	8758	346.81	13872373		0.06	3717.69	3054	5778	229.75	9190139	3013.32			2	0.897111	2598.48			2	0.06	3378.46	2743
		3	0.06	6544.43	4532	10820	404.45	16177822		0.06	2810.14	2509	5521	173.67	6946675	2679.54			3	1.28828	3864.89			3	0.06	6484.44	3167	12173	400.74	16029528		0.06	2756.43	2564	3761	170.35	6813885	3013.32			3	1.10563	3471.12			3	0.06	3384.61	2616
Collected by Simon	3	1	0.071	6350.18	4100	11875				0.071	3971.9	3415	4703			3787.22		3	1	0.745657	2562.96		3	1	0.071	5768.09	4679	12943	407.804	16312162		0.071	4390.23	3599	5460	310.389	12415559	4160.54		3	1	0.471323	1607.55		3	1	0.071	4816.96	3837
		2	0.071	9872.35	5401	25488				0.071	4198.88	3453	4990			3787.22			2	1.38225	6085.13			2	0.071	9570.58	5768	17912	676.64	27065597		0.071	4861.95	4134	5447	343.74	13749599	4160.54			2	1.20184	5410.04			2	0.071	4878.39	3545
		3	0.071	6439.78	3981	12425				0.071	3807.03	3309	4809			3787.22			3	0.765871	2652.56			3	0.071	4940.01	3536	6583	349.259	13970349		0.071	4162.19	2926	7183	294.267	11770681	4160.54			3	0.247743	779.47			3	0.071	4886.21	3462
		4	0.071	6072.25	4419	11439				0.071	3377.99	2986	4198			3787.22			4	0.68109	2285.03			4	0.071	9107.07	5449	17637	643.869	25754779		0.071	4650.47	3420	5807	328.788	13151528	4160.54			4	1.13022	4946.52			4	0.071	4674.49	3724
		5	0.071	8439.57	2464	33610				0.071	3977.73	3339	4984			3787.22			5	1.15603	4652.35			5	0.071	9036.2	4925	18414	638.859	25554375		0.071	4565.69	3800	5173	322.794	12911766	4160.54			5	1.11895	4875.66			5	0.071	4415.79	3455
		6	0.071	9629.75	3613	16991				0.071	3733.22	3084	4390			3787.22			6	1.34636	5842.52			6	0.071	6185.94	4157	13435	437.346	17493826		0.071	2878.36	2571	3655	203.5	8140004	4160.54			6	0.572221	2025.4			6	0.071	5080.97	3736
		7	0.071	9112.39	4837	16259				0.071	3868.54	2966	5020			3787.22			7	1.26669	5325.17			7	0.071	7676.66	5152	10134	542.74	21709588		0.071	3962.67	3616	4650	280.161	11206420	4160.54			7	0.883708	3516.12			7	0.071	5199.92	3469
		8	0.071	7471.84	4936	12574				0.071	4033.05	3275	4799			3787.22			8	0.980323	3684.62			8	0.071	5978.95	4404	8465	422.712	16908462		0.071	4700.18	3621	5470	332.302	13292098	4160.54			8	0.523121	1818.41			8	0.071	4257.36	3120
		9	0.071	6933.58	4471	10513				0.071	3876.32	3188	4770			3787.22			9	0.872459	3146.35			9	0.071	7293.47	4239	15436	515.649	20625945		0.071	4883.81	4249	5832	345.286	13811429	4160.54			9	0.809835	3132.93			9	0.071	5332.1	3573
		10	0.071	7128.74	3994	13882				0.071	3888.36	2780	6416			3787.22			10	0.912506	3341.51			10	0.071	5455.2	3422	8728	385.682	15427299		0.071	3574.65	2834	5242	252.728	10109108	4160.54			10	0.390861	1294.66			10	0.071	4798.03	2651
		11	0.071	6145.73	4401	9673				0.071	3691.35	3122	4499			3787.22			11	0.698445	2358.51			11	0.071	7057.18	4748	10095	498.943	19957715		0.071	4003.23	2472	5138	283.028	11321135	4160.54			11	0.762322	2896.64			11	0.071	5165.57	2915
		12	0.071	8723.58	3813	13554				0.071	2984.6	2544	3925			3787.22			12	1.20378	4936.35			12	0.071	6423.52	4610	9643	454.143	18165702		0.071	4290.45	3079	5299	303.335	12133389	4160.54			12	0.626592	2262.98			12	0.071	4312.04	3011
		13	0.071	10873.1	5793	20100				0.071	3883.52	2838	4815			3787.22			13	1.52155	7085.86			13	0.071	5227.53	3551	7929	369.586	14783445		0.071	4097.91	2815	5095	289.722	11588881	4160.54			13	0.329358	1066.99			13	0.071	4494.68	2972
		14	0.071	4523.34	3024	15355				0.071	3591.83	2636	4466			3787.22			14	0.256248	736.119			14	0.071	10161.7	6475	13388	718.43	28737190		0.071	4514.77	2742	6745	319.194	12767756	4160.54			14	1.28829	6001.12			14	0.071	4722.19	3536
		15	0.071	5588.07	4093	9356				0.071	3333.76	2910	4084			3787.22			15	0.56121	1800.85			15	0.071	7994.14	5697	15740	565.185	22607413		0.071	4312.53	3078	7755	304.896	12195831	4160.54			15	0.942171	3833.59			15	0.071	6121.95	5197
		16	0.071	8854.58	5599	16066				0.071	4415.21	3276	6926			3787.22			16	1.22528	5067.36			16	0.071	7357.82	3705	14432	520.198	20807919		0.071	3885.23	3125	4914	274.686	10987431	4160.54			16	0.822508	3197.28			16	0.071	4965.62	3399
		17	0.071	8443.5	3062	15536				0.071	3875.35	2794	5039			3787.22			17	1.1567	4656.28			17	0.071	8171.93	5737	15065	577.755	23110210		0.071	4003.75	2638	10440	283.065	11322594	4160.54			17	0.973906	4011.39			17	0.071	4728.24	412
		18	0.071	8541.61	4315	14562				0.071	2924.53	2512	3443			3787.22			18	1.17337	4754.39			18	0.071	7576.86	4901	10438	535.684	21427365		0.071	4157.85	3223	7097	293.96	11758400	4160.54			18	0.86483	3416.32			18	0.071	6111.31	3355
		19	0.071	10315.1	4091	21122				0.071	4529.25	3341	6138			3787.22			19	1.44554	6527.85			19	0.071	6964.22	3740	16045	492.37	19694804		0.071	4105.49	3170	9136	290.258	11610317	4160.54			19	0.74319	2803.68			19	0.071	5172.75	2579
		20	0.071	7927.47	5706	15524				0.071	3782.06	2867	6861			3787.22			20	1.06572	4140.24			20	0.071	7560.28	4195	14547	534.512	21380478		0.071	3209.41	2470	4170	226.905	9076216	4160.54			20	0.861669	3399.74			20	0.071	3683.27	2485
	avrRps4
	pml5-2c									pml5-2c Background								pml5-2c norm					pml5-1									pml5-1 Background								pml5-1 norm					rrs1a rrs1b
	Replicate	Leaf No,	Area	Mean	Min	Max	IntDen	RawIntDen		Area	Mean	Min	Max	IntDen	RawIntDen	Average			Leaf No,	Normalized Mean	Mean - back		Replicate	Leaf No,	Area	Mean	Min	Max	IntDen	RawIntDen		Area	Mean	Min	Max	IntDen	RawIntDen	Average			Leaf No,	Normalized Mean	Mean - back		Replicate	Leaf No,	Area	Mean	Min
Collected by Simon	1		0.06	11232.1	6415	15927	694.14	27765738		0.06	4899.86	4387	5404	302.81	12112457	4583.04				1.29325	6649.05		1		0.06	9982.48	5984	14557	616.92	24676684		0.06	4854.24	3917	5622	299.99	11999689	4466.56				1.16023	5515.92		1		0.06	4516.45	3935
			0.06	12824.6	4048	20986	792.56	31702348		0.06	4316.41	3839	4897	266.75	10670174	4583.04				1.48453	8241.53				0.06	10263.9	6018	14009	634.31	25372328		0.06	5139.74	4733	5579	317.64	12705436	4466.56				1.20034	5797.33				0.06	5372.02	4330
			0.06	9718.17	5437	16851	600.58	24023304		0.06	3897.06	3095	5509	240.84	9633524	4583.04				1.08438	5135.13				0.06	9925.85	5143	15310	613.42	24536704		0.06	4872.42	4247	11732	301.12	12044621	4466.56				1.15203	5459.29				0.06	3263.96	2851
			0.06	11184.1	6054	15321	691.18	27647027		0.06	4621.71	4017	5225	285.62	11424856	4583.04				1.28707	6601.03				0.06	14088.2	8394	23749	870.65	34825987		0.06	4219.21	3449	5335	260.75	10429891	4466.56				1.65725	9621.62				0.06	4806.18	3807
			0.06	11777.4	7292	17907	727.85	29113837		0.06	4803.65	4114	6375	296.87	11874634	4583.04				1.36165	7194.4				0.06	11286.2	6058	14748	697.49	27899475		0.06	4273.15	3535	7474	264.08	10563218	4466.56				1.33732	6819.64				0.06	3401.53	2775
			0.06	12800.3	5767	22543	791.06	31642367		0.06	4128.99	2823	25870	255.17	10206852	4583.04				1.4818	8217.27				0.06	7778.64	5676	11876	480.72	19228797		0.06	4464.11	3657	7359	275.88	11035268	4466.56				0.800353	3312.08				0.06	4215.72	3552
			0.06	8544.82	5290	12861	528.07	21122794		0.06	4882.3	4496	5296	301.73	12069037	4583.04				0.898744	3961.78				0.06	7701.82	2793	12774	475.97	19038893		0.06	4328.17	3404	5079	267.48	10699231	4466.56				0.786034	3235.26				0.06	4993.03	4150
			0.06	7833.75	4763	12168	484.13	19365038		0.06	4766.03	3684	5509	294.54	11781630	4583.04				0.773397	3250.71				0.06	12749.9	5762	18717	787.95	31517841		0.06	4297.01	3322	4948	265.56	10622205	4466.56				1.51325	8283.38				0.06	4337.87	3796
			0.06	9720.73	5518	13789	600.74	24029648		0.06	4925.41	4367	6450	304.39	12175620	4583.04				1.08476	5137.69				0.06	12006.9	7021	16336	742.03	29681146		0.06	4908.18	4483	5757	303.33	12133031	4466.56				1.42663	7540.38				0.06	3896.84	3509
			0.06	11134.4	4778	14864	688.11	27524273		0.06	4898.8	4251	5492	302.75	12109831	4583.04				1.28065	6551.37				0.06	13478.3	9479	19914	832.96	33318353		0.06	3881	3045	4814	239.85	9593839	4466.56				1.5934	9011.74				0.06	5202.33	4330
			0.06	12685.2	6118	19643	783.94	31357719		0.06	4755.91	4148	5321	293.92	11756603	4583.04				1.46876	8102.12				0.06	7826.96	4758	12691	483.71	19348245		0.06	4857.76	3867	7471	300.21	12008379	4466.56				0.809287	3360.4				0.06	4316.95	3730
			0.06	11925.3	6825	16891	736.99	29479405		0.06	5021.15	4309	6398	310.31	12412293	4583.04				1.37965	7342.29				0.06	11920.5	5687	19752	736.69	29467416		0.06	4817.01	3659	5587	297.69	11907650	4466.56				1.41621	7453.92				0.06	3611.97	3145
			0.06	10565.6	4547	17517	652.96	26118236		0.06	4606.85	3304	5579	284.7	11388126	4583.04				1.205	5982.59				0.06	11844.5	7113	16544	731.99	29279484		0.06	4972.86	4019	5650	307.32	12292918	4466.56				1.40697	7377.89				0.06	4600.71	3755
			0.06	7489.69	5320	11002	462.86	18514521		0.06	4703.65	3806	5620	290.69	11627432	4583.04				0.7086	2906.65				0.06	10499.1	5962	16188	648.85	25953884		0.06	4222.35	3553	5106	260.94	10437658	4466.56				1.23303	6032.58				0.06	3808.46	3099
			0.06	10470.1	5957	16407	647.05	25882017		0.06	3705.56	2984	4612	229	9160140	4583.04				1.19189	5887.03				0.06	10269.8	4690	16947	634.67	25386875		0.06	4358.26	2246	5457	269.34	10773631	4466.56				1.20117	5803.21				0.06	3627.98	2963
			0.06	14063.5	7860	23648	869.13	34765010		0.06	3596.47	3008	4351	222.26	8890485	4583.04				1.61758	9480.48				0.06	9576.16	4592	19131	591.81	23672268		0.06	5149.62	4738	6003	318.25	12729863	4466.56				1.10028	5109.6				0.06	5056.39	3995
			0.06	10521.2	6369	16672	650.21	26008457		0.06	4642.31	3851	5341	286.89	11475787	4583.04				1.19892	5938.18				0.06	5561.43	4142	17803	343.7	13747864		0.06	2770.9	2443	3204	171.24	6849674	4466.56				0.316291	1094.87				0.06	4067.65	3231
			0.06	8990.3	5621	14346	555.6	22224012		0.06	4870.42	4260	6008	300.99	12039682	4583.04				0.972064	4407.26				0.06	8288.9	6057	12972	512.25	20490166		0.06	4510.09	3273	5449	278.72	11148945	4466.56				0.892016	3822.34				0.06	5310.63	4186
			0.06	10848.1	6710	14933	670.41	26816475		0.06	5197.86	4881	5772	321.23	12849098	4583.04				1.24306	6265.05				0.06	11103.2	6368	18397	686.18	27447080		0.06	3820.14	3319	4754	236.08	9443382	4466.56				1.31374	6636.63				0.06	3368.67	2235
			0.06	11563.7	7433	17270	714.64	28585535		0.06	4420.45	3888	4898	273.18	10927341	4583.04				1.33523	6980.69				0.06	10283.9	5569	13354	635.54	25421772		0.06	4615.04	3732	5368	285.21	11408376	4466.56				1.20315	5817.33				0.06	4349.17	2843
	HopZ1a
	pml5-2c									pml5-2c Background								pml5-2c norm					pml5-1									pml5-1 Background								pml5-1 norm					zar1-3
	Replicate	Leaf No,	Area	Mean	Min	Max	IntDen	RawIntDen		Area	Mean	Min	Max	IntDen	RawIntDen	Average			Leaf No,	Normalized Mean	Mean - back		Replicate	Leaf No,	Area	Mean	Min	Max	IntDen	RawIntDen		Area	Mean	Min	Max	IntDen	RawIntDen	Average			Leaf No,	Normalized Mean	Mean - back		Replicate	Leaf No,	Area	Mean	Min
	1	1	0.071	6350.18	4100	11875	0	0		0.071	3971.9	3415	4703	0	0	3787.22		1	1	0.745657	2378.28		1	1	0.071	5768.09	4679	12943	407.804	16312162		0.071	4390.23	3599	5460	310.389	12415559	4160.54		1	1	0.471323	1377.87		1	1	0.071	4816.96	3837
		2	0.071	9872.35	5401	25488	0	0		0.071	4198.88	3453	4990	0	0	3787.22			2	1.38225	5673.48			2	0.071	9570.58	5768	17912	676.64	27065597		0.071	4861.95	4134	5447	343.74	13749599	4160.54			2	1.20184	4708.63			2	0.071	4878.39	3545
		3	0.071	6439.78	3981	12425	0	0		0.071	3807.03	3309	4809	0	0	3787.22			3	0.765871	2632.75			3	0.071	4940.01	3536	6583	349.259	13970349		0.071	4162.19	2926	7183	294.267	11770681	4160.54			3	0.247743	777.817			3	0.071	4886.21	3462
		4	0.071	6072.25	4419	11439	0	0		0.071	3377.99	2986	4198	0	0	3787.22			4	0.68109	2694.26			4	0.071	9107.07	5449	17637	643.869	25754779		0.071	4650.47	3420	5807	328.788	13151528	4160.54			4	1.13022	4456.6			4	0.071	4674.49	3724
		5	0.071	8439.57	2464	33610	0	0		0.071	3977.73	3339	4984	0	0	3787.22			5	1.15603	4461.84			5	0.071	9036.2	4925	18414	638.859	25554375		0.071	4565.69	3800	5173	322.794	12911766	4160.54			5	1.11895	4470.51			5	0.071	4415.79	3455
		6	0.071	9629.75	3613	16991	0	0		0.071	3733.22	3084	4390	0	0	3787.22			6	1.34636	5896.53			6	0.071	6185.94	4157	13435	437.346	17493826		0.071	2878.36	2571	3655	203.5	8140004	4160.54			6	0.572221	3307.57			6	0.071	5080.97	3736
		7	0.071	9112.39	4837	16259	0	0		0.071	3868.54	2966	5020	0	0	3787.22			7	1.26669	5243.85			7	0.071	7676.66	5152	10134	542.74	21709588		0.071	3962.67	3616	4650	280.161	11206420	4160.54			7	0.883708	3713.99			7	0.071	5199.92	3469
		8	0.071	7471.84	4936	12574	0	0		0.071	4033.05	3275	4799	0	0	3787.22			8	0.980323	3438.79			8	0.071	5978.95	4404	8465	422.712	16908462		0.071	4700.18	3621	5470	332.302	13292098	4160.54			8	0.523121	1278.77			8	0.071	4257.36	3120
		9	0.071	6933.58	4471	10513	0	0		0.071	3876.32	3188	4770	0	0	3787.22			9	0.872459	3057.25			9	0.071	7293.47	4239	15436	515.649	20625945		0.071	4883.81	4249	5832	345.286	13811429	4160.54			9	0.809835	2409.66			9	0.071	5332.1	3573
		10	0.071	7128.74	3994	13882	0	0		0.071	3888.36	2780	6416	0	0	3787.22			10	0.912506	3240.38			10	0.071	5455.2	3422	8728	385.682	15427299		0.071	3574.65	2834	5242	252.728	10109108	4160.54			10	0.390861	1880.55			10	0.071	4798.03	2651
		11	0.071	6145.73	4401	9673	0	0		0.071	3691.35	3122	4499	0	0	3787.22			11	0.698445	2454.39			11	0.071	7057.18	4748	10095	498.943	19957715		0.071	4003.23	2472	5138	283.028	11321135	4160.54			11	0.762322	3053.95			11	0.071	5165.57	2915
		12	0.071	8723.58	3813	13554	0	0		0.071	2984.6	2544	3925	0	0	3787.22			12	1.20378	5738.97			12	0.071	6423.52	4610	9643	454.143	18165702		0.071	4290.45	3079	5299	303.335	12133389	4160.54			12	0.626592	2133.07			12	0.071	4312.04	3011
		13	0.071	10873.1	5793	20100	0	0		0.071	3883.52	2838	4815	0	0	3787.22			13	1.52155	6989.56			13	0.071	5227.53	3551	7929	369.586	14783445		0.071	4097.91	2815	5095	289.722	11588881	4160.54			13	0.329358	1129.62			13	0.071	4494.68	2972
		14	0.071	4523.34	3024	15355	0	0		0.071	3591.83	2636	4466	0	0	3787.22			14	0.256248	931.515			14	0.071	10161.7	6475	13388	718.43	28737190		0.071	4514.77	2742	6745	319.194	12767756	4160.54			14	1.28829	5646.9			14	0.071	4722.19	3536
		15	0.071	5588.07	4093	9356	0	0		0.071	3333.76	2910	4084	0	0	3787.22			15	0.56121	2254.31			15	0.071	7994.14	5697	15740	565.185	22607413		0.071	4312.53	3078	7755	304.896	12195831	4160.54			15	0.942171	3681.61			15	0.071	6121.95	5197
		16	0.071	8854.58	5599	16066	0	0		0.071	4415.21	3276	6926	0	0	3787.22			16	1.22528	4439.37			16	0.071	7357.82	3705	14432	520.198	20807919		0.071	3885.23	3125	4914	274.686	10987431	4160.54			16	0.822508	3472.59			16	0.071	4965.62	3399
		17	0.071	8443.5	3062	15536	0	0		0.071	3875.35	2794	5039	0	0	3787.22			17	1.1567	4568.15			17	0.071	8171.93	5737	15065	577.755	23110210		0.071	4003.75	2638	10440	283.065	11322594	4160.54			17	0.973906	4168.18			17	0.071	4728.24	412
		18	0.071	8541.61	4315	14562	0	0		0.071	2924.53	2512	3443	0	0	3787.22			18	1.17337	5617.08			18	0.071	7576.86	4901	10438	535.684	21427365		0.071	4157.85	3223	7097	293.96	11758400	4160.54			18	0.86483	3419.01			18	0.071	6111.31	3355
		19	0.071	10315.1	4091	21122	0	0		0.071	4529.25	3341	6138	0	0	3787.22			19	1.44554	5785.83			19	0.071	6964.22	3740	16045	492.37	19694804		0.071	4105.49	3170	9136	290.258	11610317	4160.54			19	0.74319	2858.73			19	0.071	5172.75	2579
		20	0.071	7927.47	5706	15524	0	0		0.071	3782.06	2867	6861	0	0	3787.22			20	1.06572	4145.41			20	0.071	7560.28	4195	14547	534.512	21380478		0.071	3209.41	2470	4170	226.905	9076216	4160.54			20	0.861669	4350.87			20	0.071	3683.27	2485
	AvrPphB
	pml5-2c									pml5-2c Background								pml5-2c norm					pml5-1									pml5-1 Background								pml5-1 norm					rps5-2
	Replicate	Leaf No,	Area	Mean	Min	Max	IntDen	RawIntDen		Area	Mean	Min	Max	IntDen	RawIntDen	Average			Leaf No,	Normalized Mean	Mean - back		Replicate	Leaf No,	Area	Mean	Min	Max	IntDen	RawIntDen		Area	Mean	Min	Max	IntDen	RawIntDen	Average			Leaf No,	Normalized Mean	Mean - back		Replicate	Leaf No,	Area	Mean	Min
	1	1	0.07	7376.3	2241	10600	521.5	20860168		0.07	3978.39	3225	4854	281.27	11250900	3805.37		1	1	0.954859	3397.91		1		0.07	10677.1	5269	19820	754.87	30194990		0.07	3412.61	3079	4886	241.27	9650864	3979.23		1	1	1.42397	7264.54		1	1	0.07	4942.44	3887
		2	0.07	5446.19	3819	9819	385.05	15401834		0.07	3503.26	3065	4229	247.68	9907224	3805.37			2	0.517209	1942.93				0.07	7489.68	4287	12136	529.52	21180819		0.07	3780.53	2741	4789	267.28	10691346	3979.23			2	0.912415	3709.15			2	0.07	4680.8	3733
		3	0.07	4907.87	3556	8713	346.99	13879452		0.07	4483.07	3528	5639	316.95	12678134	3805.37			3	0.367059	424.8				0.07	7183.37	4327	15525	507.86	20314581		0.07	4594.84	3452	5672	324.86	12994201	3979.23			3	0.852172	2588.53			3	0.07	5609.97	3396
		4	0.07	6582.52	4187	13256	465.38	18615380		0.07	4123.16	3185	5468	291.51	11660308	3805.37			4	0.790602	2459.36				0.07	6393.18	3980	9152	452	18079922		0.07	3644.59	3022	4661	257.67	10306893	3979.23			4	0.684045	2748.59			4	0.07	4807.49	4041
		5	0.07	5760.79	3616	8181	407.29	16291508		0.07	3700.38	3211	4206	261.62	10464678	3805.37			5	0.598229	2060.41				0.07	7002.99	4544	11189	495.11	19804466		0.07	4200.94	2447	5782	297.01	11880260	3979.23			5	0.815482	2802.05			5	0.07	4054.74	3439
		6	0.07	5150.79	3404	8589	364.16	14566438		0.07	4143.81	2872	4962	292.97	11718703	3805.37			6	0.436756	1006.98				0.07	7264.98	3952	13525	513.63	20545376		0.07	3833.8	2870	4637	271.05	10841989	3979.23			6	0.86847	3431.18			6	0.07	3994.89	3333
		7	0.07	4377.36	3270	8473	309.48	12379165		0.07	3579.87	2861	4342	253.1	10123877	3805.37			7	0.202023	797.49				0.07	5994.3	3724	10091	423.8	16951880		0.07	3446.29	2728	4523	243.65	9746119	3979.23			7	0.591103	2548.01			7	0.07	4588.47	3323
		8	0.07	4713.28	3586	9181	333.23	13329145		0.07	3374.07	2776	4209	238.55	9541869	3805.37			8	0.308694	1339.21				0.07	5651.56	3801	12063	399.57	15982615		0.07	3530.76	2978	4197	249.62	9984979	3979.23			8	0.50616	2120.8			8	0.07	5140.1	4190
		9	0.07	6776.45	3722	14377	479.09	19163791		0.07	3684.35	3018	4289	260.48	10419337	3805.37			9	0.832492	3092.1				0.07	6963.69	4769	16650	492.33	19693310		0.07	2888.39	2571	5487	204.21	8168376	3979.23			9	0.807363	4075.3			9	0.07	4635.57	3650
		10	0.07	5549.58	4005	8917	392.36	15694223		0.07	3796.6	2877	4593	268.42	10736787	3805.37			10	0.544341	1752.98				0.07	9068.33	3687	16731	641.13	25645245		0.07	4277.83	3320	6024	302.44	12097696	3979.23			10	1.18835	4790.5			10	0.07	4364.51	3585
		11	0.07	4715.03	3368	8609	333.35	13334091		0.07	4129.31	3380	4977	291.94	11677680	3805.37			11	0.309229	585.72				0.07	7811.39	5027	15557	552.27	22090618		0.07	4297.16	3238	5877	303.81	12152360	3979.23			11	0.973091	3514.23			11	0.07	4886.22	3785
		12	0.07	4888.59	3172	8043	345.62	13824930		0.07	3799.83	3156	4679	268.65	10745915	3805.37			12	0.361381	1088.76				0.07	6041.8	3559	13288	427.16	17086208		0.07	5025.03	3420	6094	355.27	14210795	3979.23			12	0.60249	1016.77			12	0.07	3985.74	3001
		13	0.07	6071.14	3024	10561	429.23	17169187		0.07	3557.84	3031	4194	251.54	10061564	3805.37			13	0.67393	2513.3				0.07	4510.32	3340	7252	318.88	12755184		0.07	3978.43	3059	4972	281.27	11250992	3979.23			13	0.180741	531.89			13	0.07	3690.44	3120
		14	0.07	5254.11	3580	9280	371.47	14858630		0.07	3658.15	3066	4366	258.63	10345237	3805.37			14	0.465409	1595.96				0.07	7691.64	4522	14168	543.8	21751963		0.07	4152.45	3466	4933	293.58	11743117	3979.23			14	0.950802	3539.19			14	0.07	5643.86	4089
		15	0.07	8581.38	3361	14252	606.7	24268138		0.07	3792	3014	5127	268.09	10723765	3805.37			15	1.17317	4789.38				0.07	6696.49	3676	12080	473.44	18937672		0.07	3982.98	2781	4992	281.6	11263881	3979.23			15	0.750916	2713.51			15	0.07	4089.58	3088
		16	0.07	5473.04	3321	8852	386.94	15477768		0.07	3535.42	2781	4155	249.95	9998176	3805.37			16	0.524305	1937.62				0.07	5908.09	3338	10842	417.7	16708090		0.07	4092.89	3073	4986	289.37	11574691	3979.23			16	0.570203	1815.2			16	0.07	4359.62	3278
		17	0.07	5303.43	3585	12997	374.95	14998091		0.07	3567.82	2978	4456	252.24	10089785	3805.37			17	0.478888	1735.61				0.07	8458.7	4800	14880	598.03	23921209		0.07	3541.88	2629	4566	250.41	10016439	3979.23			17	1.08795	4916.82			17	0.07	4021.03	2975
		18	0.07	7319.03	4053	12705	517.46	20698205		0.07	4639.87	3751	5577	328.04	13121550	3805.37			18	0.943615	2679.16				0.07	7919.29	4664	11603	559.89	22395740		0.07	4313.58	3132	5294	304.97	12198803	3979.23			18	0.992882	3605.71			18	0.07	4565.53	3326
		19	0.07	5349.14	3438	11282	378.18	15127368		0.07	3406.82	2779	4084	240.86	9634479	3805.37			19	0.491269	1942.32				0.07	5117.03	3366	8561	361.77	14470949		0.07	4362.84	3495	5192	308.45	12338117	3979.23			19	0.362818	754.19			19	0.07	4452.94	3448
		20	0.07	7330.37	3325	65535	518.26	20730284		0.07	3653.44	142	4623	258.3	10331925	3805.37			20	0.945848	3676.93				0.07	6604.14	3484	11543	466.91	18676518		0.07	4226.75	3273	4853	298.83	11953246	3979.23			20	0.730882	2377.39			20	0.07	4046.49	3371
	avrRpm1
	pml5-2c									pml5-2c Background								pml5-2c norm					pml5-1									pml5-1 Background								pml5-1 norm					rpm1-3-1
	Replicate	Leaf No,	Area	Mean	Min	Max	IntDen	RawIntDen		Area	Mean	Min	Max	IntDen	RawIntDen	Average			Leaf No,	Normalized Mean	Mean - back		Replicate	Leaf No,	Area	Mean	Min	Max	IntDen	RawIntDen		Area	Mean	Min	Max	IntDen	RawIntDen	Average			Leaf No,	Normalized Mean	Mean - back		Replicate	Leaf No,	Area	Mean	Min
	1	1	0.07	5772.04	3262	9878	408.08	16323339		0.07	4388.71	3558	5204	310.28	12411259	3885.39		1	1	1.00901	3253.31		1	1	0.07	4442.18	3614	8147	314.06	12562474		0.07	3334.75	2799	4414	235.77	9430684	3863.76		1	1	0.201263	1107.43		1	1	0.07	4219.95	3272
		2	0.07	7819.44	3875	13985	552.83	22113371		0.07	4566.13	3296	5218	322.83	12913022	3885.39			2	0.638045	1600.59			2	0.07	5697.97	4768	8370	402.85	16113870		0.07	3950.63	234	5060	279.31	11172393	3863.76			2	0.560443	1747.34			2	0.07	3300.92	3026
		3	0.07	6046.52	3435	14748	427.49	17099562		0.07	4445.93	3411	5489	314.33	12573081	3885.39			3	0.580354	2684.93			3	0.07	5399.21	1097	8189	381.72	15268980		0.07	4154.64	3501	4990	293.73	11749323	3863.76			3	0.482743	1244.57			3	0.07	4157.79	3445
		4	0.07	5809.5	3966	9221	410.73	16429265		0.07	3124.57	2712	3772	220.91	8836279	3885.39			4	0.482406	716.6			4	0.07	6387.97	4609	22342	451.63	18065187		0.07	4019.6	1096	4842	284.19	11367434	3863.76			4	0.725352	2368.37			4	0.07	3620.36	3240
		5	0.07	5428.17	3456	11325	383.77	15350856		0.07	4711.57	3846	5287	333.11	13324315	3885.39			5	0.379349	1344.4			5	0.07	5309.67	4120	14226	375.39	15015734		0.07	3090.25	2684	3953	218.48	8739222	3863.76			5	0.458617	2219.42			5	0.07	3608.62	3192
		6	0.07	5053.94	3820	5971	357.31	14292530		0.07	3709.54	2622	4668	262.26	10490588	3885.39			6	0.494394	1130.5			6	0.07	7665.27	3852	12897	541.93	21677372		0.07	3550.95	636	5005	251.05	10042080	3863.76			6	0.988332	4114.32			6	0.07	3819.36	3385
		7	0.07	5473.46	3360	9474	386.97	15478952		0.07	4342.96	3801	5014	307.05	12281894	3885.39			7	0.0519396	319.88			7	0.07	5077.55	2823	12696	358.98	14359319		0.07	4505.01	3718	6208	318.5	12740180	3863.76			7	0.394127	572.54			7	0.07	3653.02	3164
		8	0.07	4027.82	3092	6173	284.77	11390662		0.07	3707.94	1866	4805	262.15	10486057	3885.39			8	0.553955	2146.59			8	0.07	5330.5	3693	7750	376.87	15074663		0.07	2918.7	2558	4578	206.35	8254078	3863.76			8	0.464266	2411.8			8	0.07	3416.24	3035
		9	0.07	5704.16	1274	10563	403.28	16131376		0.07	3557.57	2763	4263	251.52	10060807	3885.39			9	0.581174	2469.76			9	0.07	6213.2	5260	13595	439.27	17570940		0.07	4170.03	3174	5232	294.82	11792854	3863.76			9	0.685331	2043.17			9	0.07	3562.21	2814
		10	0.07	5812.8	3642	9544	410.96	16438592		0.07	3343.04	2718	5480	236.35	9454125	3885.39			10	0.759438	2644.55			10	0.07	5576.04	3907	6945	394.23	15769050		0.07	2803.24	2485	3305	198.19	7927576	3863.76			10	0.529236	2772.8			10	0.07	4401.18	3776
		11	0.07	6577.31	2839	12055	465.02	18600619		0.07	3932.76	2355	5513	278.05	11121856	3885.39			11	0.633503	2466.76			11	0.07	6850.73	3798	9688	484.35	19373872		0.07	3912.3	2974	4868	276.6	11063996	3863.76			11	0.826253	2938.43			11	0.07	3309.53	2719
		12	0.07	6027.51	3861	10345	426.14	17045800		0.07	3560.75	3135	4699	251.74	10069791	3885.39			12	0.415458	1972.19			12	0.07	5403.53	3726	11137	382.03	15281189		0.07	4580.62	3509	5619	323.85	12953993	3863.76			12	0.483897	822.91			12	0.07	3655.18	3261
		13	0.07	5182.03	2937	7499	366.37	14654768		0.07	3209.84	2659	4051	226.94	9077415	3885.39			13	0.915856	3877.11			13	0.07	3861.62	2815	5944	273.02	10920665		0.07	3440.74	2907	4368	243.26	9730413	3863.76			13	-0.000798906	420.88			13	0.07	3758.54	2902
		14	0.07	7330.52	4299	12258	518.27	20730720		0.07	3453.41	1649	4728	244.16	9766244	3885.39			14	0.497282	1266.48			14	0.07	3904.31	3291	6150	276.03	11041380		0.07	4943.77	4286	5748	349.52	13980991	3863.76			14	0.0150625	-1039.46			14	0.07	3844.14	3197
		15	0.07	5484.43	3502	11187	387.75	15509971		0.07	4217.95	2639	5452	298.21	11928371	3885.39			15	0.363499	224.11			15	0.07	6245.94	3241	11417	441.59	17663509		0.07	3582.86	2827	4819	253.31	10132336	3863.76			15	0.692914	2663.08			15	0.07	4525.33	3606
		16	0.07	4998.72	3374	7927	353.41	14136394		0.07	4774.61	3558	7108	337.56	13502597	3885.39			16	0.35835	1337.93			16	0.07	5151.1	1427	9137	364.18	14567300		0.07	2824.06	2512	3301	199.66	7986436	3863.76			16	0.414875	2327.04			16	0.07	3874.49	3030
		17	0.07	4980.91	4097	7576	352.15	14086000		0.07	3642.98	2033	4640	257.56	10302335	3885.39			17	0.984682	3565.82			17	0.07	6046.4	3461	13657	427.48	17099223		0.07	4767.11	4124	6289	337.03	13481396	3863.76			17	0.646071	1279.29			17	0.07	4002.69	2196
		18	0.07	7688.71	3363	15906	543.59	21743663		0.07	4122.89	2689	5180	291.49	11659526	3885.39			18	0.270319	898.25			18	0.07	4867.36	3582	7858	344.12	13764888		0.07	3657.82	2748	4639	258.61	10344301	3863.76			18	0.333134	1209.54			18	0.07	4414.34	3464
		19	0.07	4686.07	3144	6722	331.3	13252197		0.07	3787.82	2055	5403	267.8	10711965	3885.39			19	0.270359	1579.36			19	0.07	4516.13	3230	11402	319.29	12771609		0.07	4093.56	2446	5715	289.42	11576600	3863.76			19	0.225082	422.57			19	0.07	3720.88	2729
		20	0.07	4686.2	3565	8372	331.31	13252574		0.07	3106.84	2599	3853	219.65	8786139	3885.39			20	0.270359	1579.36			20	0.07	4781.64	3564	8305	338.06	13522483		0.07	4974.54	4012	5649	351.7	14067992	3863.76			20	0.3075	-192.9			20	0.07	4163.22	3349
[truncated: 33 more columns]

[truncated: 3 more sheets: EV 5A, EV 5B, EV 5C]
