# Supplementary material for: Activation of an atypical plant NLR with an N-terminal deletion initiates cell death at the vacuole
Source: EMBO Rep. 2024 Sep 6;25(10):19. doi: 10.1038/s44319-024-00240-4 (PMC11467418; doi:10.1038/s44319-024-00240-4)
Supplement: Supplementary file 6 — Source data Fig. 1 [file 44319_2024_240_MOESM6_ESM.zip]

Archive with 18 entries (13 files):
- Figure 1/._.DS_Store
- Figure 1/.DS_Store
- Figure 1/1C/
- Figure 1/1C/Figure 1C.1.png
- Figure 1/1C/Figure 1C.2.png
- Figure 1/1C/Thumbs.db
- Figure 1/1D/
- Figure 1/1D/Figure 1D.1.png
- Figure 1/1D/Figure 1D.2.png
- Figure 1/1D/Thumbs.db
- Figure 1/1E/
- Figure 1/1E/Figure 1E.png
- Figure 1/1E/Thumbs.db
- Figure 1/1F/
- Figure 1/1F/1F_Calcium Blot and PS.docx
- Figure 1/1F/1F_Data platereader_Plate layout_README.xlsx
- Figure 1/1G/
- Figure 1/1G/1F_La_Cell death_WB_PS.docx
