# Supplementary material for: Activation of an atypical plant NLR with an N-terminal deletion initiates cell death at the vacuole
Source: EMBO Rep. 2024 Sep 6;25(10):19. doi: 10.1038/s44319-024-00240-4 (PMC11467418; doi:10.1038/s44319-024-00240-4)
Supplement: Supplementary file 6 — Source data Fig. 1 [file 44319_2024_240_MOESM6_ESM.zip › Figure 1/1F/1F_Data platereader_Plate layout_README.xlsx]

## Sheet: README
The values obtained from measuring GFP intensity of leaf discs in a 96-well plate for 20 hours were exported as xls file. The data were used to create a ribbon pot in R Studio with the standard error for the mean of each replicate per time point and construct. The arrangement of the samples are indicated in the "Plate layout" tab. The values obatine from the plate reader is in the "Plareader data…

## Sheet: Plate layout
	1	2	3	4	5	6	7	8	9	10	11	12
A	PML5-D362V	PML5-D362V	PML5-D362V	PML5-D362V	PML5-D362V	PML5-D362V	PML5-D362V	PML5-D362V	PML5-D362V	PML5-D362V	PML5-D362V	PML5-D362V
B	PML5-D362V	PML5-D362V	PML5-D362V	PML5-D362V	PML5-D362V	PML5-D362V	PML5-D362V	PML5-D362V	PML5-D362V	PML5-D362V	PML5-D362V	PML5-D362V
C	PML5-K74R	PML5-K74R	PML5-K74R	PML5-K74R	PML5-K74R	PML5-K74R	PML5-K74R	PML5-K74R	PML5-K74R	PML5-K74R	PML5-K74R	PML5-K74R
D	PML5-K74R	PML5-K74R	PML5-K74R	PML5-K74R	PML5-K74R	PML5-K74R	PML5-K74R	PML5-K74R	PML5-K74R	PML5-K74R	PML5-K74R	PML5-K74R
E	ADR1-D461V	ADR1-D461V	ADR1-D461V	ADR1-D461V	ADR1-D461V	ADR1-D461V	ADR1-D461V	ADR1-D461V	ADR1-D461V	ADR1-D461V	ADR1-D461V	ADR1-D461V
F	ADR1-D461V	ADR1-D461V	ADR1-D461V	ADR1-D461V	ADR1-D461V	ADR1-D461V	ADR1-D461V	ADR1-D461V	ADR1-D461V	ADR1-D461V	ADR1-D461V	ADR1-D461V
G	P19	P19	P19	P19	P19	P19	P19	P19	P19	P19	P19	P19
H	P19	P19	P19	P19	P19	P19	P19	P19	P19	P19	P19	P19

## Sheet: Platereader data
Time [s]	A1	A2	A3	A4	A5	A6	A7	A8	A9	A10	A11	A12	B1	B2	B3	B4	B5	B6	B7	B8	B9	B10	B11	B12	C1	C2	C3	C4	C5	C6	C7	C8	C9	C10	C11	C12	D1	D2	D3	D4	D5	D6	D7	D8	D9	D10	D11	D12	E1
0	799550	620460	716730	672080	743730	745100	708840	686470	738170	805990	678280	755200	1279000	1049860	910720	1160460	903490	992870	740150	749130	752830	827920	736590	757710	665070	545050	614090	535710	510200	545400	517400	609040	599930	447800	505720	493690	764070	659340	625450	427250	464900	546220	510930	479920	596410	669270	624090	450050	830340
298.33	824640	666900	725150	726300	768150	763350	746170	703040	822960	824450	693290	797000	1310010	1073900	914870	1151700	965870	1007570	789240	795470	821540	854000	771840	763890	686450	577990	694340	613180	573800	583540	585450	673640	654900	493290	539270	585480	818900	713280	660390	449970	499970	615880	567530	550450	658950	698610	666360	480860	934380
598.39	853890	677690	728960	760270	771100	807090	778310	718110	813710	832200	741170	784610	1332190	1060180	951420	1189180	1003530	1002560	796110	806800	812350	875950	776120	742400	706330	591280	688540	606040	558880	619880	603980	701330	665420	523240	533990	568840	797570	709870	667980	465330	502930	648900	571060	570510	675720	725580	684970	468470	994620
898.45	843950	692860	737440	766420	782670	835930	790150	727280	818370	829980	748810	796610	1274750	1042280	961200	1215230	1019970	1022440	828660	810950	833770	891760	785710	771920	703200	585940	688500	606910	558750	642730	631370	703700	700800	545260	548370	551430	776300	733730	668580	492820	527640	689470	580950	610850	687750	748130	740430	476240	1030410
1198.46	836150	700890	732660	769060	777120	835070	809410	728640	845300	844680	771320	790910	1294320	1029520	942400	1224590	1027490	1034860	831020	840520	855680	873720	818320	773950	708630	594770	680860	623360	561320	651820	639700	739120	695930	548300	572210	552150	791670	728110	673260	478320	546210	693960	588260	610620	714650	773220	713360	495020	1058840
1498.48	848810	711950	753910	764880	771510	854850	796290	761450	846470	855510	771190	790800	1289790	1022890	951550	1211680	1017800	1044220	823520	817550	863190	866500	815710	781570	704160	600860	678830	604950	563330	659940	623580	776690	713040	565970	577760	548480	772820	739390	659630	489190	563500	696020	619540	607560	709310	749930	709600	469880	1046710
1798.51	851460	736700	746320	773800	761500	862430	794780	780130	853080	889440	765790	813510	1294700	1040830	966110	1215370	1029320	1044480	841280	806690	903070	860510	811800	808890	687160	604290	674920	604630	587980	650660	621100	771030	713760	566990	584250	559690	755290	711500	664640	497000	584770	690520	642650	587260	720460	770070	682870	493150	1062670
2098.54	848480	738530	759320	775060	763530	855930	791990	779210	842470	889720	771260	809000	1305500	1050100	971140	1228830	1045120	1061060	814700	832320	894980	870440	826050	803280	684440	597960	675390	611130	601920	642630	621110	731420	701830	541680	592730	555290	733900	709470	636690	485870	587740	678180	622090	590670	726940	760370	671550	496730	1069350
2398.59	874800	714720	797310	783450	758930	856230	790830	776810	877490	908620	793390	824990	1321730	1078770	995720	1255270	1063510	1128920	836620	834710	888690	865110	814520	789860	682480	596540	666740	611200	603800	661310	616090	723760	691440	564070	579150	563400	726730	701240	642060	489480	578020	641370	610280	580290	729410	742070	674030	492850	1046660
2698.65	912480	735190	811650	775040	774680	857610	789580	811280	872440	924020	830010	837600	1296110	1129550	1015430	1270860	1112070	1219660	828750	844150	903910	866190	819790	832340	662870	614570	655500	606830	594280	637930	594120	682820	683010	530640	571000	564940	715260	700780	626470	485340	560260	619160	597280	566250	698440	719540	674420	502630	1044750
2998.67	917370	755940	798140	792200	774490	908830	810580	919100	863260	963240	835570	850210	1300720	1120530	1030340	1270160	1123140	1314520	833980	879660	926710	906450	818540	930550	670760	589540	638350	606170	592930	642510	581500	665840	673930	537160	550470	551390	713150	686510	639450	485230	537200	598960	588270	555210	674730	698150	656220	509430	1024510
3298.7	927570	830740	824680	808650	780470	987040	854000	929740	891780	1019980	944280	884150	1325210	1136320	1011720	1313340	1213150	1365350	883230	901410	963020	926050	846820	943810	650400	568590	622290	582730	565970	617880	570940	653310	683130	526510	545060	546760	719370	679080	621230	501660	523780	619560	587450	557620	665220	706940	659660	493770	1008400
3598.75	945870	849050	821760	839460	782730	1023430	870750	977970	912630	1034950	958750	911410	1317550	1139240	1053330	1320980	1204000	1372750	938200	960720	998890	924670	855790	1038230	658330	563290	623870	565730	560470	623940	559880	660520	668570	522490	539670	548140	699550	682410	597510	482430	507610	617160	582650	556210	641020	680350	672800	495920	1017070
3898.76	968230	868800	839880	837760	816380	1016990	909410	1023540	954890	1037060	966530	940320	1321710	1120790	1031870	1335560	1185040	1360250	1002230	976700	1007380	923640	880300	1007560	652940	562690	630590	577070	556950	609530	546900	665210	665250	531080	539500	569930	701590	670910	604860	478410	527780	625490	596870	546500	622510	667960	660610	492350	1011220
4198.8	971990	876190	848500	843410	826180	1001620	919900	1009990	944050	1040690	959180	965580	1309630	1123460	1012520	1333730	1201410	1345900	996010	976230	989010	919580	881580	1012810	643730	548780	635460	588350	541850	607090	570180	660190	660770	532140	533600	555990	688100	669710	600160	472650	502900	628100	582850	553100	653790	662270	688550	482500	1021150
4498.82	973020	875680	859090	870530	830280	994250	881710	1008560	945710	1025280	940040	983310	1327440	1152930	1016540	1363890	1150160	1286620	976110	1020590	977080	946320	894860	1033010	652090	562250	637040	619950	570680	622120	575100	663270	652810	543330	546980	573040	685450	667250	592370	490240	507690	619750	607460	565100	652660	668550	687260	486980	1039750
4798.86	967740	868000	874390	858690	800490	994550	860210	946730	961340	1048820	954000	988840	1321390	1143000	1041000	1347740	1135570	1285380	1004400	1011300	976930	939930	901250	992200	648830	543280	649800	673270	571790	606290	578790	662750	653430	549420	540860	575200	685040	658590	584570	480870	508290	616460	605650	568550	663930	672970	672970	486760	1034450
5098.92	982180	904090	876210	901330	811230	971560	848550	911890	989550	1053170	936780	1018480	1345360	1168830	1038930	1341250	1119540	1280480	955270	1016960	968390	940890	928260	991900	643410	568720	641610	670450	567800	617560	588170	663470	655700	553720	537670	592860	675470	641920	580510	484680	524940	632410	621030	552450	654070	664930	664500	492180	1030630
5398.95	1017090	906220	900460	888350	799350	1007710	855730	911530	984180	1079790	910660	1047380	1370270	1195120	1068240	1365240	1133130	1309600	923790	1012160	964680	951570	924980	975460	630130	560480	626830	679560	570450	630310	600310	669880	657020	563430	547190	602460	682500	628520	561120	504600	511140	623000	597450	555210	649180	664430	670500	500950	1023410
5698.97	1016490	877220	927210	899750	812890	998020	840000	923030	997940	1028270	958340	1013220	1386560	1229750	1073240	1372160	1177730	1338200	923250	1034940	963250	956760	949170	1000140	624730	562650	629440	674110	585400	631900	603570	668390	654080	558390	544150	601460	669410	628860	572900	496640	497880	632130	626830	559810	640220	666420	675730	503980	1030890
5999.02	1030270	887560	905540	870840	823890	1000470	824180	903670	1029720	1039740	947410	1036290	1439280	1249660	1090930	1371510	1211610	1405450	923360	1041710	989750	970530	949900	1028910	626370	556310	635460	674990	591470	630650	616860	646360	647530	557790	535250	588050	655530	635830	566610	482530	505020	641860	623560	572460	643830	676350	666390	512130	1018990
6299.05	1040700	879250	908150	877320	827040	1030530	842610	873150	1052000	1054660	956030	1084110	1436330	1251870	1092610	1402250	1184650	1402610	904650	1077870	1016980	1010540	962370	1006500	631840	557390	625500	683400	602210	616050	615770	659960	648380	567180	550810	582040	659300	617970	561330	477170	499520	636780	610450	575420	652100	658680	658190	510970	1030550
6599.1	1007980	894370	917580	873280	841060	1058670	806910	877320	1101370	1086390	999770	1075100	1458830	1306580	1101220	1405570	1189560	1415560	909360	1084230	1049620	991930	978310	1018770	625920	546590	631260	668390	608170	637520	605820	653390	646230	552000	546240	586250	643840	625690	545140	478520	512160	627540	622040	570130	642210	673140	669290	505930	1028080
6899.12	1046450	903190	944540	892840	835800	1036650	794510	871800	1114950	1079890	1028990	1121380	1494260	1332820	1132350	1431030	1235360	1454250	924310	1085790	1078650	1021860	998650	1057890	622770	530950	610050	673120	600010	629940	610860	659650	624610	561340	551040	595160	644010	628180	557690	482800	498710	622890	606610	561120	644210	652510	675770	511110	1010410
7199.19	1070680	934500	950630	937780	886930	1054740	801280	883120	1119270	1085090	1019660	1140630	1537150	1371780	1170680	1432260	1257640	1467880	956600	1143910	1074020	1029660	1015490	1095390	623240	537180	611910	655590	591520	627520	611580	651740	621700	557810	546230	594350	644030	606860	557330	501010	522320	625540	635340	552680	633020	665640	658940	511370	999930
7499.26	1089880	909500	946170	949920	885380	1082760	811070	873770	1147900	1094150	1054280	1169390	1556240	1415210	1210800	1418530	1264230	1504460	974820	1189440	1137870	1066700	1050740	1102340	625980	537110	613850	663730	596240	619490	621500	662520	622550	550720	557400	599300	658060	617580	557690	487960	515500	622820	618610	561650	642700	661840	665700	516030	985980
7799.31	1116590	948090	995450	974790	902470	1108160	805550	875960	1199780	1127190	1076710	1184900	1596250	1412430	1207660	1434580	1272450	1547800	985110	1216690	1134020	1075560	1057240	1098410	616920	548290	614760	640350	599840	629700	608760	662520	639930	546150	557790	595720	644510	609420	560560	491040	536490	617510	601640	564650	641850	654350	665460	504590	978610
8099.36	1123490	971270	1005770	973120	935000	1127520	813330	876740	1234730	1144820	1109080	1199180	1637050	1465470	1218900	1464120	1303370	1580520	1000750	1242360	1172880	1085640	1088750	1148400	606750	533100	612350	650330	604930	616990	609280	657400	614340	566460	545710	592940	633140	619490	551610	497020	525670	648110	611000	550530	629170	646310	656420	511760	974130
8399.41	1140480	1007060	1013050	1015660	926690	1147870	805540	890370	1255700	1149440	1104720	1243060	1647360	1508040	1249950	1468900	1344080	1600310	1019250	1291380	1215160	1106040	1099810	1163060	602450	546120	605860	665190	593460	627580	617410	669850	607450	549060	530740	599150	649960	613350	568010	507380	536420	627890	620590	560970	631120	653620	670700	506190	996760
8699.44	1144600	1016690	1034580	1016340	946490	1170900	810780	903650	1305650	1174950	1148290	1285310	1714460	1540750	1285910	1504770	1363410	1646860	1065740	1347370	1262280	1130430	1144500	1200860	612130	536480	614450	663450	612850	615620	607390	657470	617690	554890	541100	590600	644090	602280	539800	501690	520870	634340	623580	546880	631600	646110	657570	496830	968710
8999.5	1176810	1047090	1070620	1045120	990810	1195920	822470	908970	1337690	1207100	1176850	1289010	1754060	1597420	1319800	1517910	1382660	1681960	1070800	1365000	1280240	1152010	1172240	1247160	608390	523000	620760	640170	600540	606920	587540	651350	613870	546750	538710	582000	644980	621810	538080	523540	514410	640370	607620	557340	633440	653540	669840	509510	971290
9299.52	1182240	1070910	1117080	1043860	987670	1243980	819410	917880	1380470	1236370	1235390	1326560	1795770	1641710	1349140	1522140	1400730	1702510	1112960	1376920	1317330	1206550	1192230	1277260	607170	520780	607390	659000	599050	612440	583650	654320	605430	548530	529170	575150	637430	599090	556520	512100	530280	634090	585600	547950	623840	652140	658160	517670	981270
9599.59	1189370	1080460	1126760	1053790	1027260	1247420	811080	934580	1409360	1259890	1239320	1361990	1817080	1680170	1388160	1499490	1451280	1705600	1139340	1456540	1362110	1247750	1224290	1312400	592110	511770	596860	650250	608040	620210	595720	663800	610440	554230	547870	580410	629830	601690	552870	513020	526190	637630	610350	546270	616040	649510	648590	505070	986810
9899.61	1234640	1116000	1143200	1070210	1041980	1292870	817270	928410	1443700	1275960	1283930	1382430	1903410	1716890	1424790	1503450	1445090	1763260	1182950	1493430	1405240	1290570	1239320	1369950	608010	516950	603130	640540	585830	605140	581170	638820	602070	547590	531710	596960	638300	598080	540090	508680	524440	639200	627670	554330	612470	646670	653410	509810	973550
10199.7	1246110	1150950	1165600	1098110	1065050	1304480	818480	936630	1482190	1306770	1333850	1435030	1930560	1737100	1473220	1549670	1470430	1748430	1188120	1526270	1457750	1316770	1276560	1393220	592920	519380	611130	649320	584690	595600	580880	636940	613300	530190	519450	593090	628460	604250	545910	508680	531660	636220	618030	549210	614700	656940	640360	507270	970840
10499.7	1238300	1166370	1197840	1140400	1086820	1345680	806750	956060	1501060	1324480	1370720	1450320	1938530	1765560	1511770	1548160	1502640	1799350	1208490	1598770	1500000	1364030	1283070	1421880	598620	513660	592880	649600	578640	582960	578940	632580	600390	537040	526620	590540	627390	604620	554540	510840	527910	619660	606640	553060	605930	643570	628890	515860	983020
10799.7	1303520	1233710	1220460	1129480	1109790	1370340	817710	949890	1560160	1328640	1405240	1513920	1961730	1815760	1519080	1565040	1505860	1798060	1223170	1621920	1536670	1392100	1315270	1473570	587290	516560	591870	645110	573450	585810	571600	643640	606970	521390	524740	563550	628050	601890	547200	507700	531420	631340	604080	539560	600830	640920	635650	493250	976720
11099.7	1285830	1251830	1269220	1145590	1129130	1400670	806660	965720	1615430	1360860	1424320	1529690	2029490	1811430	1555400	1572510	1535740	1797180	1238810	1689800	1601640	1422400	1331780	1513470	589640	526150	590580	641610	574010	586320	583010	624740	599590	531230	520450	565450	627810	592560	540420	502060	531370	620410	594890	537450	607820	629280	631780	516870	987260
11399.7	1312170	1273530	1278280	1166810	1148420	1443980	819520	989840	1623480	1399480	1489940	1545610	2029530	1846100	1606940	1594680	1563420	1800410	1267900	1739260	1639210	1429960	1346750	1568200	583720	519240	592760	626620	580070	575230	564810	627700	617950	535320	519550	569100	636000	595460	539020	497740	530820	618080	608020	538120	599770	619640	637030	516990	971240
11699.8	1333850	1326220	1289890	1194350	1162240	1483160	797670	985730	1648370	1431990	1490130	1560560	2056820	1892550	1617400	1578550	1559560	1831320	1283110	1754980	1661500	1469720	1361390	1609220	576030	519980	587100	619290	569570	568770	562680	626760	599130	529890	504010	559840	617110	596810	539130	500090	526780	611750	608830	535920	603640	631570	637410	517050	971380
11999.9	1360800	1354020	1311330	1197530	1183520	1504810	804100	980560	1668730	1462110	1563920	1590820	2103710	1905820	1690180	1613070	1612760	1853880	1327500	1793610	1708870	1494970	1379720	1627600	580860	501380	583860	624480	548640	563540	560740	618880	607530	515240	497690	551890	612750	596250	546030	503180	535390	606910	590360	531240	604900	623830	628610	518400	976480
12299.9	1366790	1379640	1360830	1208250	1191350	1545550	799460	1012290	1666920	1462030	1536670	1611660	2090930	1955270	1712420	1630710	1625920	1822410	1309140	1835040	1770850	1514270	1403950	1691300	588820	504090	579340	618430	549180	565310	566470	623480	609240	500970	497880	547520	607400	598610	532260	495680	539380	600590	585730	531430	590930	627320	625210	531500	980170
12600	1357230	1386300	1363090	1226320	1208840	1579120	780960	997750	1720840	1509460	1567550	1615840	2133210	1984990	1736530	1628140	1652630	1863720	1349970	1824040	1759940	1549900	1415040	1695740	576870	507660	570800	598230	549100	554540	552300	625400	593120	504790	500350	545890	615180	587840	531660	506610	535220	602690	587360	530060	597120	620560	619670	522870	1003320
12900	1376820	1425360	1376470	1223290	1232810	1594660	794170	1007350	1722870	1507970	1583110	1632680	2164660	1990080	1750630	1637430	1671310	1834280	1369260	1824400	1790940	1572690	1427720	1738040	576490	507100	580620	600690	540300	560090	536420	610140	593960	502150	494420	535000	608600	579960	527110	493870	536800	585960	585510	530470	577570	613160	631330	523540	1001580
13200.1	1392750	1467280	1420120	1255960	1240240	1617570	794230	1013770	1722100	1529370	1606030	1673850	2155320	2019260	1776010	1646240	1696680	1856660	1411250	1899120	1787780	1572940	1435910	1776350	578200	498650	560610	597230	532570	560420	551460	616040	592570	508460	496810	543950	598910	598330	534360	497000	530890	588530	590570	520060	590100	620970	626820	515750	1010380
13500.1	1389320	1466790	1430980	1270960	1251410	1611420	784960	1014470	1766390	1555730	1603120	1628920	2207810	2045930	1785290	1654210	1683130	1866000	1424650	1901330	1850250	1596420	1481300	1784210	559910	504430	570600	590760	531390	541620	540710	615490	594610	490590	485490	533750	609270	588630	532060	491810	532320	602700	593920	521330	591870	609870	601820	516230	1016940
13800.1	1415970	1512840	1438200	1291930	1252570	1638120	780470	1032510	1786090	1564190	1635760	1674710	2244910	2047660	1826210	1652060	1727990	1873220	1447340	1945550	1878240	1618180	1469760	1815340	561590	505540	572730	595210	533340	555230	549630	610790	583940	502630	486830	529750	607070	595040	530480	477580	531410	584800	582480	524730	582290	607640	599640	515370	1027220
14100.1	1435410	1518370	1463160	1278680	1267820	1688740	775210	1031650	1805620	1601450	1661580	1696410	2280340	2076470	1856500	1660570	1746890	1879390	1460980	1950800	1883770	1613630	1488380	1810180	565290	499790	569150	587790	522250	545440	539430	607940	580760	501950	483220	522320	594670	570440	536300	493020	530500	573290	564520	514690	590820	617620	602690	508230	1039620
14400.2	1438930	1545340	1460210	1298750	1288530	1722870	787760	1054300	1858660	1602250	1686150	1697860	2296190	2081760	1906080	1651090	1739790	1870890	1475380	1969550	1917240	1633960	1515970	1845370	566680	500760	560150	593090	519520	524360	529440	619060	571740	490520	478000	529020	597450	570270	530930	471140	515990	569810	571340	520990	580590	602590	596810	504880	1064650
14700.2	1407400	1572590	1501520	1276840	1282890	1739850	777740	1074740	1840120	1619410	1677770	1708580	2290200	2094300	1922350	1652590	1751350	1879970	1512670	1998310	1919130	1637770	1524380	1864370	568860	500050	566230	587900	514190	525230	533310	601120	585050	481490	476760	507100	588500	564670	518710	474620	517330	571290	562220	516550	580520	594210	600550	491760	1082620
15000.2	1446940	1590450	1497200	1302640	1306680	1749630	799620	1056680	1876420	1657790	1693770	1719600	2375630	2125140	1940830	1659910	1760010	1919960	1494990	2007760	1990240	1669060	1545410	1900500	558390	502540	554850	597290	514170	529220	542050	606520	572070	489900	483360	516360	587310	566800	513280	479700	508580	562840	569700	522670	592880	590870	607670	507720	1119120
15300.3	1443300	1604130	1489060	1307810	1342100	1731570	791460	1093970	1908520	1653410	1717250	1741250	2400360	2135060	1980730	1645790	1790860	1936550	1512540	2066620	1983630	1690460	1535380	1902690	554170	489250	558670	582330	501280	523150	523930	603400	576580	479910	468250	504420	582250	549480	526760	460390	515690	567080	555770	519850	571370	590000	586480	511970	1134630
15600.3	1429420	1617220	1509410	1330700	1305880	1740740	785480	1089000	1892440	1671140	1767370	1759810	2421360	2156670	2014540	1670820	1799800	1939980	1553150	2103880	2003610	1697010	1575330	1907430	542110	500330	548320	561620	503470	522890	524500	585550	578210	492870	474180	507140	588310	563320	527080	459790	516930	554900	554780	503430	584910	595030	593930	516770	1153430
15900.3	1464790	1594100	1504740	1330050	1317350	1742700	784420	1118030	1933110	1704400	1753740	1748970	2478340	2186320	2014660	1686420	1794640	1944790	1575570	2116260	2003380	1703080	1536610	1916290	547620	485860	537570	565600	505470	524620	505890	594750	580890	469520	474710	502750	587470	569970	514210	457940	511460	565360	548800	510770	568940	586650	587730	517940	1159440
16200.4	1460150	1640610	1536120	1354610	1336430	1750300	795630	1125620	1933740	1730510	1838630	1789520	2492770	2203240	2046640	1679850	1817640	1960870	1610240	2132540	2057930	1749580	1563020	2022350	547210	499260	551350	576780	499430	523250	524750	590500	570740	470120	461780	504020	600440	566440	526100	451860	505060	553380	545080	504350	578470	590110	587960	526290	1195950
16500.4	1478190	1677810	1545560	1323010	1367450	1792990	795760	1154840	1960080	1723860	1845790	1794800	2549260	2273160	2092170	1673570	1845010	1977620	1616050	2157630	2036770	1749280	1618140	2027300	560900	492150	563880	567860	510090	514910	519820	599470	573300	492800	460000	502370	588050	575750	519650	465010	521180	563520	551440	512100	566970	589240	597950	524920	1231040
16800.4	1490910	1732410	1573520	1379970	1368110	1830290	784910	1176850	2010500	1745130	1859810	1842800	2596920	2277480	2110670	1700040	1873700	2022690	1626210	2185630	2063550	1757680	1593960	2030160	557770	509270	561480	577170	501940	526060	524870	599270	568030	482300	470300	509620	600960	574440	521790	448240	526380	559350	559620	506400	567770	599170	599190	543200	1256410
17100.4	1495680	1765450	1571220	1375250	1373410	1807530	804280	1232050	2009900	1729580	1897630	1846880	2642790	2283350	2096690	1678720	1885550	2024990	1666420	2273800	2107870	1815570	1625610	2088470	552590	497220	564380	581900	495250	521460	519800	600410	572610	477140	469150	510200	594890	574280	523400	456830	526510	567310	551080	511840	579780	587530	599720	540780	1291450
17400.5	1491910	1772460	1560270	1377910	1348310	1860700	800840	1229420	2087880	1762640	1938680	1835500	2679330	2339910	2183040	1710220	1883740	2006330	1652700	2290730	2103960	1854910	1623990	2086710	538350	490400	571620	566630	512840	531700	521220	604840	573450	479900	476930	502370	593170	561640	527480	453380	523430	556120	562180	520420	574030	587400	593810	517840	1330400
17700.6	1498950	1787910	1570530	1377480	1374160	1839400	800660	1244210	2104110	1749630	1897660	1842880	2719830	2340030	2180340	1725410	1920240	2036680	1691730	2287340	2138250	1851930	1631490	2080060	550210	502370	568370	587790	492300	518630	522000	613600	569080	466260	466930	501050	583450	573800	516810	447330	530220	556430	561960	521770	571420	598910	612340	528010	1328440
18000.6	1504760	1811300	1601840	1364460	1381170	1856520	813530	1265930	2084900	1769240	1981500	1855240	2726440	2324920	2156370	1717640	1884990	2039590	1681060	2294900	2142590	1819930	1634420	2090610	537500	491480	552640	567420	496750	517040	516600	605780	567130	479430	466570	514450	584180	566180	517000	448710	525970	568100	559060	511120	571980	595480	599850	540570	1354400
18300.6	1481360	1809420	1570700	1366870	1360190	1885880	806620	1276260	2124550	1763790	1949700	1839390	2762370	2371260	2171090	1699760	1929450	2073910	1681620	2351940	2167470	1853860	1660500	2075830	544680	494930	568150	571900	501230	515950	528730	595380	583670	475190	466420	499100	584600	569210	515740	446400	532870	560650	557170	513540	571550	589930	598300	523250	1346520
18600.6	1495060	1854440	1601820	1369260	1376870	1860870	790610	1302320	2110940	1741750	1966310	1853440	2813200	2360820	2196160	1684000	1938090	2033030	1689760	2324820	2131290	1866880	1633870	2099550	529800	472260	564770	580870	499850	510120	528380	590920	571230	478750	461860	511810	584660	559160	526890	446180	531610	555690	562110	508500	573510	590140	596290	509940	1344040
18900.7	1524150	1858410	1588290	1366910	1376270	1868480	794480	1314300	2144820	1757590	1956290	1831650	2814540	2395610	2214210	1696400	1926760	2032180	1675310	2375910	2151520	1859150	1657310	2123930	532440	485440	546440	572400	503410	516280	507160	586580	569990	481900	457160	494480	580410	569650	529240	443530	526390	558570	556250	519500	570530	587970	583740	498840	1334430
19200.7	1493260	1861680	1596480	1381000	1391240	1851620	800580	1299090	2145430	1773210	1956660	1820900	2846800	2433730	2263940	1699450	1965650	2049350	1707830	2357070	2162140	1882090	1633350	2148370	517860	489190	555830	554660	491010	522230	509820	593630	572780	477740	465070	499690	574950	555040	526970	447850	517480	547450	561100	513370	566260	584740	600200	493260	1374440
19500.7	1500210	1840410	1602040	1378530	1413110	1877580	816410	1314950	2134620	1770420	1969360	1831290	2895150	2381190	2247430	1714300	1958970	2025830	1669810	2367970	2183230	1870600	1634380	2132780	534860	480200	545950	559490	486240	519440	513030	584560	562900	471010	469910	504660	568290	548080	513210	446590	520050	541280	546930	507210	566080	589390	590380	492750	1371290
19800.8	1496720	1888810	1588500	1373190	1365290	1870060	803120	1355110	2189170	1762570	1966980	1839600	2846560	2401340	2246550	1707800	1941020	2033900	1680440	2381660	2162710	1893460	1663390	2121350	509910	473920	545970	557970	479940	507530	510500	570920	558590	459530	452340	501940	576490	550520	521310	450840	515230	550750	545250	516330	565430	579060	587670	483460	1358440
20100.9	1510560	1883410	1592470	1344590	1398490	1893490	818030	1346790	2153750	1744280	1944460	1832730	2863650	2423700	2242780	1677930	1941340	2022550	1679020	2392910	2159300	1877830	1660740	2085790	520470	480610	541450	561810	486330	509960	496340	571370	550670	459180	453280	490990	556770	547860	507070	432690	515620	540770	546500	507360	558580	582000	581710	500790	1352710
20400.9	1544140	1886050	1617450	1346450	1417330	1872790	811880	1363370	2201430	1761080	1971830	1843310	2948270	2454620	2256580	1696330	1946820	2021380	1698850	2380000	2179010	1866470	1676020	2122290	529590	484780	545770	570550	480760	499630	507030	574130	545970	458300	456460	486630	577560	558610	499130	434820	504800	549050	537050	511180	558410	577710	587360	490910	1405440
20700.9	1566180	1941620	1599930	1368640	1395740	1888510	822190	1381460	2217580	1788480	2000550	1854530	2994930	2480390	2296420	1724720	1947190	2028240	1702120	2434370	2190360	1912590	1676340	2128940	530930	481700	554860	554880	484420	502560	505270	589010	559680	459770	470660	501280	559070	570280	521880	436940	518930	539510	542410	515120	569170	603930	585330	486800	1403800
21001	1614730	1955290	1611840	1384320	1390350	1887700	829740	1403720	2233240	1789810	1987050	1885720	3023350	2502590	2332360	1727030	1943690	2068300	1709110	2427860	2229740	1913570	1679780	2161060	528700	476620	551190	581920	492420	503170	502630	579520	563590	461660	460250	495630	567900	552700	522740	438120	510710	549970	560980	510490	570510	591790	586850	493750	1421350
21301	1604210	1987180	1643210	1379570	1434380	1936360	826620	1412340	2259500	1794670	1999750	1891040	3076010	2507810	2364540	1753790	1975370	2081630	1683910	2464600	2208780	1949150	1691540	2133130	518670	486940	542840	567690	490320	506100	501100	589120	560570	457920	470010	493770	577630	556840	512170	424670	520690	541380	541390	508460	572940	586980	591840	496780	1457730
21601	1633170	1993940	1634750	1363100	1464990	1938310	821910	1423160	2266840	1832930	2015580	1871160	2951920	2523230	2357400	1746330	1967870	2096620	1729780	2491630	2222360	1953300	1672100	2165200	514170	493220	538590	575110	492530	505230	518870	591360	558050	461250	452780	492780	564540	556490	509850	434240	531680	556930	553100	507080	560960	588940	586610	491240	1457840
21901.1	1631660	1967380	1621620	1363860	1434560	1913830	832790	1417690	2264930	1819790	2015240	1900900	2903910	2530400	2406730	1759970	1957610	2070130	1723860	2480590	2231180	1953640	1672020	2153300	516510	475960	551580	560650	487690	503500	518580	576020	568770	458470	467110	499680	564190	548840	511370	425750	523300	543800	544860	520260	565340	606230	578900	493330	1449540
22201.1	1625210	1978530	1629290	1370760	1435340	1900080	813780	1458540	2294040	1791370	2043440	1868240	2835340	2505220	2375560	1750490	1977490	2087680	1721610	2488480	2231590	1968180	1658990	2144020	512840	492740	549420	561150	496220	496260	496980	583780	572310	465690	457750	486970	557380	551230	506750	440090	515460	546320	556340	520000	558240	594220	597120	503930	1489520
22501.1	1631980	2006700	1631240	1382090	1448400	1944230	840550	1436240	2309110	1798860	2037800	1907590	2729610	2551620	2410230	1752770	1967610	2087190	1723000	2510280	2236060	1987430	1663130	2164490	509590	479970	548200	558820	492490	504620	512160	566480	561890	464020	458230	488920	547900	557150	506720	444080	509320	528480	542110	519320	562260	584830	591610	493670	1474890
22801.2	1591000	2006850	1582740	1353830	1421620	1920650	834300	1429080	2294030	1783190	1996080	1905580	2647690	2554360	2398740	1747980	1945720	2084400	1693400	2456130	2227050	1975080	1639500	2151360	497830	469040	527870	570390	481840	507500	500260	574080	568550	460380	466310	482680	541810	546340	507950	442500	526300	552150	542440	514620	564110	586370	590470	478040	1430160
23101.1	1598610	1974150	1586930	1375730	1413960	1897120	798510	1449160	2336870	1799830	2005080	1884850	2546640	2524100	2415470	1756570	1950000	2028340	1704410	2493560	2188120	1937000	1646520	2163670	493420	474760	536610	558820	482920	497470	499490	567080	555990	469620	461720	489670	544240	553650	492110	436480	512040	537280	543620	520300	553850	573330	584200	472090	1389790
23401.2	1586810	1992230	1560220	1349460	1407320	1903140	809170	1435990	2286100	1810160	1988520	1859030	2456040	2553870	2433240	1758180	1943130	2017520	1689550	2506370	2196910	1971400	1650180	2157960	511310	474700	530840	549830	490100	505330	495440	561250	562180	471180	467890	482880	545960	547620	497440	438880	503540	525380	540780	507510	558050	585760	578700	481310	1401560
23701.2	1604520	1999850	1584380	1371740	1429930	1913060	801350	1458840	2352850	1796550	1994800	1880640	2366680	2534770	2450530	1797620	1935020	1984760	1698760	2484190	2211830	1949640	1624990	2113320	507490	471880	531930	553420	491340	505970	509480	581060	549220	467470	460830	488610	543660	546480	497940	443250	527970	532850	554730	508830	558510	578190	579340	490230	1414200
24001.3	1576600	1982090	1581200	1363230	1406530	1904400	808190	1453370	2333390	1787380	1989240	1858740	2272520	2531010	2455420	1775310	1956380	1969340	1680250	2495610	2221970	1943390	1614940	2140290	499610	472670	520580	534700	474230	497230	502760	561690	549500	469440	466380	486070	540800	538310	491940	443510	505710	523890	542550	507740	552710	571910	569810	468380	1400940
24301.3	1576350	1974880	1549250	1336260	1408320	1887520	800690	1481390	2315680	1802500	1998890	1844980	2266980	2529660	2467550	1764170	1960530	1939440	1680070	2479820	2197250	1955720	1601210	2124050	496730	471860	530350	543280	487130	509230	493960	549930	552330	447960	458480	490500	542480	536200	501760	439520	496750	511530	544900	504690	549610	576100	572790	455600	1418540
24601.3	1584460	2019470	1547850	1337430	1418290	1858100	783960	1455610	2285660	1783310	1998320	1878190	2174250	2581620	2443260	1789800	1956300	1874680	1687080	2474530	2216390	1965630	1614180	2098440	489160	481110	531830	533650	470030	509430	492190	557840	547190	458440	457340	480430	540210	532810	492990	439150	516440	524550	538990	509180	555920	584740	576440	458960	1447760
24901.4	1568160	2027690	1557180	1371640	1428700	1861790	765480	1477110	2343740	1796280	2006600	1881750	2155830	2543860	2469130	1807420	1948670	1790220	1746930	2480420	2221910	1971090	1633910	2124240	494080	476560	542200	552780	473400	499460	491850	558060	548260	444240	455630	467660	554200	541530	496820	435530	500150	522120	539580	500050	558180	573540	570830	466080	1455920
25201.4	1594300	2023760	1598870	1353080	1427150	1906970	766600	1480270	2384520	1818900	2008450	1872710	2115830	2569810	2511080	1816020	1949860	1738510	1723010	2535930	2251430	1971250	1613390	2115480	485790	476110	541490	546070	471150	493940	499140	556740	552870	456770	458850	475950	535770	537660	487010	437360	510390	537750	548440	504920	565780	580070	568610	463300	1466990
25501.4	1587400	2055680	1577690	1326250	1423910	1905630	746250	1511390	2399940	1811120	2006700	1882660	2091190	2577990	2534210	1814600	1963730	1654390	1716140	2531860	2233550	1978990	1617670	2116200	499210	474420	536580	546020	483930	503260	500480	563910	553710	463140	476430	484520	541010	535540	495760	433930	509980	534900	540290	519420	559510	586980	581810	463960	1476720
25801.4	1588840	2060350	1598240	1345010	1427710	1899700	734930	1515820	2451200	1849030	2030380	1884990	2020510	2542580	2487180	1829480	1943720	1568040	1728100	2552770	2257690	1965070	1627840	2135600	492170	468280	528400	540890	480590	505930	493790	568220	549690	463040	460920	484380	535140	535740	482960	445170	502340	534360	541380	508120	556700	574640	571930	471490	1521450
26101.5	1604510	2049740	1610030	1341690	1420900	1915870	731980	1505300	2433820	1821410	2004140	1921920	2030410	2546960	2520000	1792790	1939250	1448280	1706430	2521940	2242330	1977910	1628650	2147150	491840	463690	533270	553900	487630	506740	495970	573020	549970	467800	469070	487090	528230	538840	496910	435230	506910	529360	548830	506290	565160	583390	588080	466890	1518650
26401.5	1579570	2039720	1588300	1337580	1423600	1876420	709620	1522530	2444090	1820230	2018750	1884730	2005810	2488600	2519300	1819870	1953640	1384010	1740740	2572960	2243160	1974390	1616760	2133030	478860	464450	534010	546810	477130	494330	505240	576030	555280	463780	456200	482200	528120	540600	501680	433550	500080	526610	530240	499610	553590	586580	578100	466000	1526440
26701.6	1600020	2065790	1627320	1343320	1444030	1899070	705690	1549720	2467840	1818530	2006450	1890820	1980560	2484460	2545500	1828400	1936690	1249610	1766280	2596610	2265340	1998150	1630090	2157190	490490	476830	526250	538260	484490	512740	488830	558550	560400	464210	475310	471990	528560	538290	498520	435700	507730	538060	548910	505100	563320	580290	584650	469990	1515030
27001.6	1612290	2088270	1607310	1339090	1420900	1872780	669600	1557100	2457460	1861700	2011590	1899120	1942340	2458060	2527840	1809400	1930350	1138400	1743000	2591750	2295560	1992280	1625130	2105630	486160	478130	529730	543790	478000	502360	496870	551980	562390	470890	469970	472140	535020	532180	487130	429290	504760	527500	539870	508150	545810	590330	570660	463860	1532760
27301.7	1572270	2041660	1579350	1321790	1414470	1854440	653220	1552010	2471620	1860660	2037720	1876070	1906270	2402240	2545470	1818140	1916520	1104150	1692980	2532140	2280010	1995870	1614300	2112300	479990	455130	521980	546210	471450	497940	498600	559990	565700	470300	467270	488580	529910	525630	478700	443250	514020	518400	537630	507060	551080	586400	571810	468380	1500690
27601.7	1618020	2051760	1591960	1344680	1421830	1851930	635640	1578280	2438720	1846030	1984100	1874740	1902820	2402200	2525520	1836850	1919890	1069060	1711110	2585170	2281680	1959730	1614470	2113590	483290	455230	521750	545540	478910	500260	490280	564020	556310	460560	474680	469740	524180	529670	483750	427220	509140	521770	534900	507080	550820	576080	564090	465110	1439020
27901.7	1584830	2051870	1553280	1322040	1416980	1870980	626590	1577190	2425370	1843460	2009420	1903960	1881870	2330470	2548500	1804320	1897350	1050470	1701440	2570100	2259680	1984950	1602440	2081490	481480	472040	510320	531290	476050	503750	497910	550890	561460	459390	464020	478200	520010	520570	474650	423700	516030	518670	534730	520490	550290	581470	573170	460190	1459380
28201.8	1538970	2031390	1578100	1329830	1421700	1845420	613540	1570340	2359310	1853530	1973750	1856600	1862160	2302850	2515380	1783020	1885790	1037620	1690280	2565860	2240650	1947940	1577040	2087770	479560	460200	509020	535350	481770	504110	498120	548540	544380	459050	457720	472270	521210	520160	476440	436160	507040	522460	525160	520630	543820	578360	562580	473250	1441770
28501.8	1521690	2028170	1564710	1317650	1399940	1818540	614200	1571420	2311330	1829090	1968760	1856910	1854080	2284740	2497990	1767190	1879810	1025050	1663470	2536260	2253460	1964910	1571440	2094690	471610	455240	520460	537660	468390	496760	497960	563240	551950	463780	464320	477150	512550	519340	484510	440240	488890	510210	529780	510790	551500	579220	563430	461920	1442640
28801.8	1496020	2014960	1559590	1296110	1372260	1832030	614230	1538340	2309930	1834630	1983040	1844870	1831580	2255830	2514310	1770810	1881300	1022580	1708170	2576770	2242360	1947550	1588280	2093900	464380	451880	508340	539450	477260	493860	499090	555980	537120	459350	455140	475680	513640	514930	469390	434700	509810	519360	533610	500830	552090	577520	562060	459600	1432380
29101.9	1507940	2038030	1568080	1322640	1408430	1831640	612990	1548930	2215870	1889180	1944570	1837860	1815310	2239250	2487480	1770110	1878900	1024530	1690790	2550930	2231680	1947850	1589780	2077170	478020	462090	518500	530130	459640	495730	495260	550240	547190	453850	460430	466230	511540	508500	485320	433030	506360	507900	526180	512540	541480	569660	560350	458820	1457280
29401.9	1507670	2055300	1605610	1326500	1392520	1821380	617250	1554940	2174550	1913780	2023660	1843900	1834560	2277650	2534110	1761030	1896660	1049720	1700980	2588540	2250700	1992870	1570010	2097720	478150	452010	523430	534220	472840	485310	506910	555800	555830	457310	463450	473730	520980	526700	489060	427140	501490	508070	536800	510260	560470	568690	554640	456820	1469480
29701.9	1512750	2064600	1595270	1310960	1437070	1853420	599840	1549100	2100170	1902390	1999000	1855120	1832050	2233260	2510660	1764800	1887420	1059450	1740530	2599320	2307930	1999070	1578320	2070610	474300	454890	518630	529460	472300	501010	495090	553620	547890	467810	455020	467880	521040	523600	475940	427990	497730	511590	542390	514550	559760	572130	568800	459580	1480180
30002	1497880	2050720	1598670	1320990	1399210	1838850	625040	1553320	2092890	1928630	1982610	1850840	1797920	2205630	2437370	1785540	1900860	1072520	1690440	2655270	2291350	1982850	1591210	2049630	476270	446470	518050	529090	475480	497280	499570	557650	557940	456640	468680	471790	513150	520800	465280	422970	506400	517720	525580	505980	549750	576410	578950	460010	1487200
30302	1477390	2084730	1607810	1314040	1415230	1873200	617100	1538290	2047130	1944310	1987850	1871670	1811930	2209190	2411800	1777980	1880970	1050900	1725690	2591670	2319700	1985300	1577340	2068520	469260	449040	511840	528170	480290	499540	499900	546060	556060	461530	469550	478170	505270	523910	471810	432490	511430	522560	542400	501820	564230	589670	568640	454050	1480740
30602	1487290	2068130	1583950	1315730	1398350	1864170	618030	1548090	2017800	1932650	1997340	1843650	1771460	2166890	2398430	1779280	1906530	1078360	1714190	2627350	2294320	2012960	1573420	2095770	474970	445350	516860	526400	481930	509300	495070	543690	556250	460920	457340	480060	510840	516750	476650	422480	510160	513060	539060	516340	548310	571190	565040	458420	1466670
30902.1	1486440	2058980	1594990	1308580	1424700	1839770	619900	1535290	1977650	1926690	1968950	1842990	1786660	2160570	2367140	1765250	1850050	1057490	1716860	2635150	2285400	1980700	1558380	2053740	462520	453220	510500	516590	480720	502970	498180	564180	543880	459360	459850	465850	494020	512750	474600	424670	503930	523950	537880	513370	557780	576950	566590	449790	1497580
31202.1	1446550	2029570	1590620	1313610	1399070	1825970	633500	1514090	1941840	1914600	1968650	1837380	1759830	2123080	2350390	1743900	1846490	1077310	1686220	2589180	2270750	1994700	1575210	2050390	456570	453700	508420	522480	463760	499840	500440	550210	535490	457680	462810	474930	500530	520920	467350	423940	511540	508170	522640	512040	544890	569230	571910	456880	1477590
31502.2	1447090	2041140	1585280	1290470	1394380	1852660	615900	1529580	1910880	1918820	1972540	1839960	1731460	2151370	2363610	1739200	1831960	1069760	1686510	2568840	2260420	1978400	1577400	2054190	452760	434930	506590	513920	486920	510000	500090	553830	561720	465220	473140	469950	512220	519620	461910	418840	517690	522530	535100	509550	549460	570440	573760	445250	1473990
31802.1	1451320	2060940	1579940	1306140	1390950	1830850	619010	1484700	1868580	1927940	1943700	1815810	1724430	2152060	2342190	1744420	1844780	1091240	1675570	2576840	2280720	1944570	1578680	2045210	453290	428190	497120	532010	472190	500610	490440	544940	547770	469240	459870	471520	520940	521330	473990	422250	511480	507430	530380	500120	553870	568520	561060	454950	1468000
32102.2	1457240	2036070	1580970	1308450	1395420	1823120	615890	1470770	1844190	1970420	1916720	1805430	1676980	2095160	2292380	1727040	1779350	1083400	1667030	2553940	2266960	1969580	1570150	2028100	460520	432020	499560	513350	471560	498340	495730	549040	561890	456950	463710	475960	517790	496270	466780	423990	495210	513300	537820	509640	543810	579280	562520	454790	1468010
32402.2	1459200	2020000	1549550	1310080	1383090	1806130	625050	1447020	1804800	1902760	1902010	1812480	1660210	2054170	2272290	1718260	1789070	1091370	1683980	2526340	2290950	1952750	1561900	2051570	441260	423420	494610	521120	474820	501010	498900	548890	556560	466180	464890	467770	495310	517650	463800	425130	505860	508270	537120	511980	543690	573970	566580	455530	1463350
32702.3	1448010	2013400	1551840	1308590	1396240	1802600	631290	1445660	1738690	1881900	1906860	1811670	1649640	2046620	2212250	1690600	1767930	1094310	1646200	2531850	2273980	1935940	1547290	2041630	449140	434980	491580	505820	464260	494070	498310	554060	546860	460740	461620	471730	482860	508810	459180	427020	506210	510330	533690	500120	541450	573260	552100	455210	1472780
33002.3	1432820	2004230	1574630	1282650	1399660	1784380	627150	1407140	1707150	1911920	1890970	1799410	1625600	2003100	2170830	1673350	1743380	1114190	1657910	2441760	2246780	1940180	1543880	2016860	439160	429510	493130	508800	461620	490900	492050	546840	545970	452160	459700	472920	465830	489500	451250	422710	499780	513780	520870	502890	541790	574580	552210	437320	1444270
33302.4	1444500	2021970	1551120	1298080	1421820	1819110	629850	1402910	1677520	1898900	1890990	1801640	1596500	1995990	2171450	1738810	1709540	1105640	1671330	2438090	2276420	1958690	1542880	2020570	452190	435100	491930	508570	465560	487160	495010	545260	540600	458170	458610	470710	470070	494640	459980	428380	497840	510190	534950	510850	535590	565540	551220	452950	1464020
33602.4	1460920	2012440	1553070	1317050	1395850	1830180	614740	1382210	1656200	1898360	1923560	1818710	1595940	2002130	2171800	1708460	1674210	1111990	1642910	2372420	2242590	1987080	1561060	1989560	444020	431490	498560	523940	478690	497870	499710	544720	552400	463540	464820	470990	465980	509150	456490	424710	501330	527180	529360	502660	550380	575520	565650	433460	1461570
33902.5	1429480	2028520	1566500	1297080	1436770	1815550	627690	1381560	1642120	1916080	1943930	1822060	1581280	1995200	2107050	1732400	1634950	1133830	1674680	2362200	2256210	2020230	1570390	2019780	448710	435960	499330	518590	483360	490570	493060	554840	544110	471180	457410	470980	461160	498770	470360	428660	498300	516860	527430	509740	538350	566500	567340	446600	1476120
34202.5	1445060	2060030	1576870	1294760	1410330	1873590	625280	1388550	1621030	1944370	1964310	1825870	1542460	1994780	2120860	1711340	1595680	1129720	1670900	2304440	2305890	1993280	1563160	2017350	444760	429740	488970	510640	479730	500740	507250	543640	547610	466750	469860	475020	455350	511260	455440	426910	504730	523170	533240	512130	548550	579380	563910	461570	1474990
34502.5	1461120	2016070	1588380	1311280	1450020	1858550	633090	1366130	1597510	1907670	1933420	1825210	1525730	1999800	2081380	1715320	1561100	1151650	1664460	2257610	2312300	2025130	1570110	2032710	446580	441600	491790	517320	476870	495350	518840	541920	557080	464130	464650	484610	444270	508190	456310	430220	509520	525280	538660	511120	557670	588110	557200	448760	1463840
34802.6	1451550	2048810	1602300	1290710	1449420	1861860	628860	1358490	1585700	1918330	1951070	1844060	1500310	1999810	2054690	1704270	1540150	1169840	1681140	2204030	2318880	1997670	1579740	2039820	436050	430310	492830	507810	471330	505030	508660	547140	562230	464810	465370	479310	447600	500160	456280	423690	501620	527030	533340	516670	547280	579480	566070	451670	1468170
35102.6	1444750	2042660	1585630	1277050	1447800	1862570	638370	1346560	1565550	1908920	1954660	1832590	1508810	1980930	2041070	1726650	1508820	1173230	1692770	2176480	2288620	2013830	1568830	2014110	441230	423290	494510	512700	478270	503500	500750	539930	556880	460700	475090	476820	443600	497970	463360	432600	504520	518370	532390	516400	542580	574480	554630	447230	1509710
35402.6	1423450	2037100	1610610	1285990	1421930	1829370	630530	1320990	1559240	1875440	1958590	1808870	1450490	1983860	2026960	1663630	1438040	1154450	1686550	2130200	2305670	1997360	1576230	2014670	432760	417270	492750	506250	473860	493650	510600	535770	552150	468720	474970	480990	435610	504590	451140	427320	506080	532850	538400	506140	538510	588770	557890	451130	1493970
35702.7	1412300	2036990	1571510	1280500	1415860	1799610	625850	1300870	1534750	1850470	1960210	1803710	1431110	1965870	2022770	1674200	1403130	1182440	1692210	2081330	2304220	1999170	1578470	2021950	437280	421470	488300	516050	481230	485780	505310	548170	549310	477530	467400	486400	454200	490780	454210	418110	502180	515820	524040	515740	542710	571100	551700	438940	1511010
36002.8	1408440	2000910	1586140	1278940	1440020	1811710	624420	1270390	1511330	1844790	1948280	1809870	1392140	1956310	2008200	1661460	1346110	1169440	1669860	2051000	2307280	1993710	1569520	2011010	422860	410650	479590	497310	476940	491460	501520	549990	550380	460620	473520	467060	490880	494070	455500	424500	501380	513220	532050	503070	553410	565780	570210	453300	1512680
36302.8	1382860	2028370	1562640	1267070	1417860	1782600	617250	1283950	1506270	1808260	1896140	1796970	1379580	1985000	1983650	1660950	1275600	1175640	1682080	2003610	2271840	1975700	1552440	2026220	431500	422040	470230	504710	471940	498550	509430	545020	557510	452620	470000	483480	491280	501530	451300	426800	506270	530960	541210	503930	542460	574740	565750	451870	1525090
36602.8	1377050	2009900	1574030	1240980	1433900	1806470	612060	1262630	1508250	1814670	1921020	1812010	1382200	1947100	1974500	1654250	1228330	1170430	1640660	1981950	2309480	1979800	1579770	2019110	429030	425390	486270	503470	477160	492980	492900	553360	547030	459320	469960	470260	477560	488490	444350	420500	511120	523120	537250	519160	538730	576060	554340	446950	1510450
36902.9	1339490	1999860	1551980	1270240	1427330	1791910	625660	1237660	1499350	1761110	1916870	1810940	1338680	1939780	1984230	1644720	1167060	1188180	1650080	1972210	2286090	1973550	1530990	2015460	429460	407190	481770	493640	466910	492560	503660	546730	538620	466220	466870	462980	468640	471210	444620	413840	493050	515240	521690	517700	536320	566030	557990	446740	1532540
37202.9	1310090	1965780	1557230	1233450	1418260	1813930	605860	1205320	1491880	1739310	1927170	1780610	1329610	1947020	1972800	1639490	1138720	1185380	1648070	1918180	2286920	1974140	1540050	2047090	415130	411130	486260	481970	479100	502670	494670	543500	547390	458340	471870	470440	466440	485440	438760	422780	496750	514630	538810	508950	540550	571710	548770	443120	1498000
37503	1316350	1971180	1560120	1248540	1443510	1835110	617490	1208900	1441960	1735210	1901530	1805800	1317130	1904390	1966140	1629180	1094510	1185200	1676470	1894430	2261270	1971320	1575380	1969850	416280	415660	463760	500360	462630	488440	495560	533190	535460	460660	459880	471700	490190	491090	443500	415520	495600	506470	525000	502960	540480	570730	552860	436910	1454780
37803	1315230	2005380	1535230	1255400	1431420	1830680	598010	1175850	1466750	1734330	1909800	1807110	1295740	1945620	1995430	1650210	1076790	1196880	1706020	1900620	2276310	1995340	1591410	2005420	424440	412550	471450	488890	465060	490980	508350	544440	545730	457990	467630	475600	463810	492780	436750	418490	507740	517980	521950	506450	544480	573040	553720	441090	1472940
38103	1310400	2011310	1571070	1261060	1433830	1862810	613240	1172820	1491200	1719420	1930120	1817980	1307570	1940430	2001220	1636150	1053060	1221940	1719870	1876370	2306000	2023170	1585340	2032670	424310	426050	472440	502930	473310	497240	493310	548440	546270	461730	472710	469710	480180	492180	444150	416300	500420	518350	530470	512400	534920	571280	554810	453620	1466250
38403.1	1295090	1993300	1567090	1292120	1469530	1860660	613800	1162780	1475200	1721300	1953010	1821110	1281700	1985020	2015080	1649060	1042060	1227160	1737560	1887070	2319900	2041110	1590670	2029710	425510	422260	484280	503510	472670	490380	501690	539880	539680	463000	464290	484690	478340	495700	454070	416460	517450	525250	530660	530090	535790	577150	548970	445980	1443800
38703.1	1292590	2014320	1579830	1288800	1470470	1874090	614200	1164360	1477740	1702450	1935480	1820100	1274800	1956490	1960800	1632600	1029000	1211170	1733850	1839190	2322480	2025470	1611000	2019710	422890	415860	474950	492420	471950	506580	511960	539610	555990	466570	483600	482340	473390	497210	450730	421110	503130	523060	529980	527800	546260	573040	551060	443390	1432360
39003.2	1291040	1984200	1577700	1267230	1472670	1884800	608400	1142840	1475880	1681150	1922830	1860830	1230810	1942980	1971330	1627320	1031610	1226730	1743110	1838270	2311270	2032200	1638790	2020130	419210	411600	476020	500580	466300	505260	506160	541900	570900	467790	466070	470240	474890	494030	444230	415030	507720	522100	532480	510120	542350	571090	559240	438230	1405250
39303.2	1297250	1983220	1569920	1262680	1498230	1903090	601180	1130870	1483140	1663750	1955530	1824340	1235640	1963310	1998430	1634950	1018300	1238440	1752240	1863920	2326790	2034740	1598780	1987120	421340	407790	466350	502110	478140	511080	509120	543930	556790	460540	480900	475240	474470	492610	436090	428120	510860	521040	525670	522670	530670	582660	555330	451700	1364430
39603.2	1290550	1983110	1573870	1272450	1489350	1883470	607390	1087790	1482930	1674030	1962330	1834150	1235440	1960620	1966060	1600380	1014050	1240170	1770110	1854640	2334540	2030770	1625940	1995330	423990	416020	466190	489310	476590	504980	507710	540160	549260	469100	482800	470880	490020	481200	441920	414140	513590	514640	547600	521150	552570	587370	550260	446510	1366660
39903.3	1286880	2009940	1598980	1269760	1495280	1880850	616460	1089440	1486730	1658290	1932280	1849770	1240620	1963890	1938700	1648890	1002610	1249040	1810280	1816200	2335310	2036900	1634320	2034570	411870	407170	479970	496410	473510	501100	515530	538780	553160	481450	478880	480100	478240	483970	440400	422150	504810	530050	540340	515270	531170	575120	551380	446120	1350520
40203.3	1285130	1996650	1548900	1259170	1471950	1868390	599950	1095740	1451060	1629660	1965850	1857690	1199290	1968460	1935500	1604390	1018970	1225460	1815570	1808060	2338280	2029330	1637840	1993210	411120	406320	465980	500440	468220	507490	508640	536570	556220	463390	481720	478320	440400	483350	435410	416860	512730	524790	542210	516860	543860	581390	549170	439160	1355710
40503.4	1261410	1971590	1568600	1248240	1476790	1890060	609890	1074710	1487450	1613370	1966910	1840120	1191660	1963770	1902120	1597580	1005310	1279440	1828630	1799620	2335740	2017380	1669800	1993800	416070	404820	475680	491600	476140	510830	502340	528910	549210	470650	470140	467580	431240	477540	441800	434290	508910	520070	534020	518340	536410	584560	545160	443510	1341850
40803.4	1278660	1972060	1572960	1250960	1481630	1890690	597210	1047690	1456370	1585090	1973710	1876500	1190490	1972960	1909030	1565870	1017140	1256670	1846350	1771970	2331670	2042700	1657150	1973970	411490	409890	458220	486950	462390	506310	508450	534720	556310	467590	478680	467710	422720	474990	435750	426760	507330	517520	528230	516620	547390	582660	537750	431210	1317070
41103.5	1288430	1955570	1563960	1231390	1471570	1898820	592530	1053760	1457390	1591850	1935150	1865000	1173960	1984370	1893950	1562500	989410	1246980	1828410	1749010	2300660	2034110	1644160	1966310	408160	407480	457320	473350	470530	501010	508390	538110	560870	465030	471680	467410	404130	474550	443710	421750	508130	529040	527050	516400	536780	574470	550980	443350	1322770
41403.5	1275290	1949970	1566900	1222190	1477920	1920400	592410	1037440	1442760	1590070	1923810	1870330	1154230	1986240	1909930	1520490	998930	1255990	1838750	1737990	2311440	2001170	1664590	1969070	399530	396700	453500	481890	464590	495340	508950	542570	555860	455000	472680	466690	412670	481920	433320	409730	509110	509330	549990	509840	533060	572260	554080	430890	1296550
41703.6	1297400	1929330	1566090	1217720	1481280	1916350	584290	1037330	1455680	1539040	1940410	1872020	1170060	1935740	1903620	1506260	1004340	1253960	1858720	1728600	2276470	2023120	1685650	1976250	409630	401990	453960	482720	467030	495400	496680	533680	549360	458960	466840	478870	458490	480570	432910	414900	510680	522840	538320	516690	529990	580670	539570	442920	1249240
42003.6	1270460	1991980	1590600	1227910	1497590	1895020	591430	1017590	1473280	1555130	1931190	1904030	1146390	1957260	1876320	1494560	1014950	1249690	1908130	1727400	2286700	2039710	1700330	1989620	405700	398160	447860	479870	464110	488700	503130	524280	548300	455380	470950	470120	461150	478380	424990	416780	514670	518400	534770	513380	537190	584710	554470	438040	1273450
42303.6	1280180	1972580	1592850	1241910	1534730	1935680	587790	1017040	1473920	1563260	1938500	1926790	1138190	1949660	1869580	1464060	1028390	1234100	1917300	1715440	2314680	2099480	1721730	2006350	412890	396140	454940	486230	469890	508330	507020	535110	555860	470230	488590	473390	457480	474600	452030	419160	507540	536460	541890	523040	529510	585000	551870	435580	1271620
42603.6	1294160	1985880	1585260	1239090	1524320	1960380	591130	1031250	1482020	1530060	1941220	1900250	1158950	1925550	1837500	1448630	1024350	1244900	1933580	1767230	2313980	2071780	1768980	1998590	405680	408600	462590	489950	465510	507820	512270	536330	561690	471210	481830	479580	461810	486260	442460	424110	523690	529210	529710	529880	545540	575630	550330	440150	1277890
42903.7	1296220	1983640	1620850	1234360	1545780	1929800	595260	1023120	1483410	1539480	1912240	1927960	1168190	1916900	1814250	1410650	1018290	1244530	1967090	1729970	2290600	2092440	1771570	1965800	404680	400320	455610	487990	467760	502360	500960	544260	552820	477670	474280	463240	453570	474950	437880	405230	515590	533430	543160	529410	543260	581290	566610	444740	1265560
43203.7	1289070	1971650	1598810	1211410	1543210	1947440	592840	1030130	1484670	1512250	1935880	1933780	1156740	1926160	1783440	1356980	1032370	1233860	1943290	1738280	2353240	2095460	1800440	1972360	402990	401220	460430	498800	468640	500810	508150	534660	559690	465530	471570	477810	450230	467810	436370	406410	516270	529550	547620	520390	546250	574610	556750	443700	1245700
43503.8	1278180	1994150	1585400	1221230	1548700	1967460	596520	1018190	1475750	1507710	1948660	1936120	1133520	1895070	1794010	1331750	1031860	1232090	1927870	1698070	2316220	2091950	1812190	1965820	400790	401170	458390	485290	476280	501200	510590	538960	556780	469610	486040	477900	457580	471350	432350	413620	522840	536360	545080	529560	544580	580880	556280	435050	1264150
43803.8	1276090	1972620	1586080	1256260	1558660	1937310	589350	1008830	1484070	1497620	1936240	1919350	1127920	1895890	1772150	1222820	1050280	1240430	1988690	1737960	2333880	2073360	1841200	1982450	393990	396690	456230	485830	470650	501830	502620	535250	553050	474340	487110	467620	460040	469280	434340	416790	525630	532540	536620	537100	545250	581960	552740	445070	1248190
44103.9	1247330	1953030	1559720	1218810	1549210	1964980	572410	992700	1464320	1507410	1895820	1920910	1126750	1923620	1742250	1174120	1041490	1233730	1935180	1708610	2336330	2094260	1832280	1965790	405850	392240	453190	478890	468640	506530	505540	529060	563310	475620	488970	472800	469560	482370	431800	418730	539300	537850	540440	523740	538710	588710	545810	443940	1249480
44403.9	1262860	1950920	1587070	1226430	1554050	1949500	578940	1015490	1475840	1469600	1939460	1903090	1127250	1880520	1737030	1097630	1047190	1218580	1939730	1702960	2312490	2138630	1849370	1960790	399380	386760	452970	478970	457960	504960	514530	527000	543640	472550	480290	468530	453900	466500	431590	414800	528830	521810	537600	525190	546610	576870	560820	428380	1214390
44703.9	1242780	1936190	1580200	1241350	1577760	1943690	583790	982570	1483500	1449160	1918540	1883860	1141620	1897420	1706830	1043980	1052580	1228060	1979610	1683810	2325550	2143280	1856170	1946830	400800	386710	449710	480480	476620	499070	500170	534840	550540	465690	467530	469790	426060	476400	432250	419770	516550	529760	543920	522820	534910	583840	555040	437910	1225400
45004	1243860	1967450	1558010	1227120	1578640	1982750	588700	980740	1457630	1451370	1890860	1903930	1126470	1883100	1672590	986520	1059410	1225070	1953530	1673130	2312200	2135200	1835840	1926200	391680	392190	459910	478470	469600	503430	499680	544520	550420	465980	474290	466540	408940	471020	432680	418930	508130	530820	535290	519480	543040	590580	552640	437060	1242740
45304	1233280	1984570	1571560	1202370	1581850	1933430	578810	976680	1449010	1427190	1887390	1903720	1108470	1873080	1695100	957390	1056230	1239460	1963030	1671390	2296950	2140390	1827540	1901450	394420	391140	445360	481280	456070	488120	499320	531270	542830	461260	477020	471000	393110	459880	432930	413640	509430	533000	532200	523970	536470	593650	562420	433840	1225410
45604	1221060	1937560	1567640	1207520	1554980	1919370	576800	991750	1447680	1402450	1903820	1851260	1099980	1860260	1662230	943820	1054960	1203230	1909180	1695860	2313460	2136280	1821270	1926920	388990	397020	451190	484180	472200	493180	499710	527740	556730	469650	484430	462490	401890	464010	425320	413910	514380	531440	540030	522790	540270	588550	549500	437870	1211650
45904	1206750	1937250	1559610	1201580	1539440	1933470	581460	974610	1431810	1386610	1892430	1877400	1117090	1843430	1658420	905750	1063900	1187970	1911880	1662140	2324730	2179190	1807740	1897940	375520	388330	453800	473330	457410	494020	498090	531920	544100	465690	480160	458930	396500	455280	438190	408190	518330	522360	539730	518230	531140	577860	553350	432320	1232960
46204.1	1209330	1948480	1592830	1212740	1571740	1931470	574300	984960	1420440	1372670	1879450	1869000	1105680	1839420	1668970	900520	1079560	1191250	1907880	1670180	2323710	2144140	1801010	1922610	388780	386670	462210	477610	459900	491180	496380	534550	544130	465180	465920	468480	438370	468490	427040	409090	523900	528500	539810	523460	532180	587740	538380	427920	1246340
46504.1	1215220	1968020	1563710	1205890	1573090	1937710	582130	993360	1446460	1396900	1925610	1876570	1128050	1837450	1636970	900480	1084470	1182580	1912880	1672510	2333470	2123860	1815220	1927880	389590	384080	457390	469410	469470	495580	506630	528890	545390	468090	470530	465530	443940	453820	440660	417840	517390	537920	542660	528770	526180	592360	550490	447000	1250520
46804.2	1200710	1948080	1600810	1196640	1604260	1986830	572640	994910	1422360	1376180	1938480	1893050	1099870	1835710	1639770	882760	1080590	1175600	1914220	1666270	2343830	2167850	1800290	1961960	386800	386190	448510	487230	471410	501430	505170	529320	546270	465530	478270	468510	434980	466570	426260	406940	509560	533300	538000	518820	544520	587720	547400	439690	1247170
47104.2	1187810	1974450	1601270	1208130	1608560	1987680	572610	1002680	1421260	1364570	1957420	1883260	1105610	1828590	1620440	889850	1089750	1179100	1864820	1684320	2352670	2194170	1807330	1937560	383920	384830	448050	476830	462640	502790	511770	534180	539500	467180	477290	470380	447290	453340	432330	409360	522840	532390	531760	541340	550430	596170	549340	436930	1235830
47404.3	1209260	1964350	1584240	1196470	1634660	2017970	562380	1000720	1395970	1361430	1932640	1864160	1122480	1816140	1585760	905490	1101700	1173100	1891640	1691770	2348250	2168140	1811270	1947290	388890	379660	445770	486610	469190	500930	525400	552450	557290	464850	472750	473000	437830	464100	432050	401470	531490	527870	559550	537680	543450	588700	561390	423450	1250070
47704.3	1182020	1963320	1594350	1195800	1619060	1966980	576620	995240	1422470	1326920	1915220	1855320	1104550	1787870	1580760	865580	1089850	1188900	1877850	1734230	2377040	2198360	1762210	1959940	381700	391640	440260	471210	469030	508920	510080	537170	532460	464860	481620	473440	438290	452970	434500	411220	521010	530970	530710	533120	537450	580880	546880	425070	1242580
48004.4	1179670	1962660	1584980	1185110	1638430	2011100	580080	1002870	1430130	1335220	1931000	1857050	1128660	1777530	1583830	899100	1118480	1174620	1861530	1692830	2344800	2186750	1749540	1934270	382380	382780	441510	471700	454460	507370	506420	532840	554450	474350	481760	464960	454270	451820	422140	414370	526480	521160	544480	525760	535840	595220	560800	425570	1260520
48304.4	1162630	1946580	1593670	1189490	1680100	2035300	573650	1013380	1408650	1328610	1943150	1874560	1110940	1817660	1558070	896460	1098120	1156740	1859020	1690620	2356310	2207100	1738330	1950180	385390	376320	445980	476880	459320	496740	505350	537570	550680	473490	480350	476610	448250	451040	417210	407620	517640	532370	555000	545110	534730	589700	548650	424880	1244500
48604.4	1122480	1936800	1598210	1200970	1663130	1990680	567950	1000650	1400280	1308700	1906510	1873410	1098830	1776390	1536480	875240	1097460	1167660	1851320	1701840	2323600	2243390	1708480	1940120	389060	384940	440750	470470	461190	497470	510090	524700	553130	476000	479950	477280	433480	450060	417180	398920	512750	530680	539480	528050	542080	590980	552840	428760	1256420
48904.5	1130880	1940280	1585880	1181950	1654850	1986050	564510	1002940	1395740	1321340	1903590	1840840	1104780	1741150	1519270	882140	1110680	1150410	1841860	1669270	2333820	2215790	1737700	1898710	383580	384980	432770	470520	459360	495550	499710	537320	555020	471370	480590	468950	395790	452780	426510	407460	518300	528030	540460	535940	533900	584850	547590	430660	1225420
49204.5	1110580	1933070	1585350	1180590	1690810	1992360	563570	1003200	1379050	1316400	1892580	1812660	1078250	1738140	1485180	863360	1111600	1148390	1827450	1668180	2335780	2188700	1705350	1920190	379370	373100	428950	456970	464260	497910	504950	527670	555810	467690	477230	465840	397680	448850	419890	409500	526960	526320	544880	528230	544160	594760	533580	420890	1214510
49504.5	1112290	1944850	1596540	1183400	1703620	1986940	555240	1003640	1357550	1305020	1904350	1804790	1079320	1669790	1468820	871220	1101500	1135410	1834160	1684520	2344130	2171150	1712100	1905050	376450	368310	436330	467950	469900	491700	505920	532510	554920	460310	471620	474280	385200	449560	416670	411090	521500	518520	538390	526370	532140	586720	538300	434780	1213770
49804.6	1101900	1919030	1576730	1183460	1716190	1978330	545800	998120	1338410	1288760	1899230	1757930	1090220	1668990	1439520	872170	1102100	1124580	1826340	1662140	2324000	2202430	1721470	1904200	373650	373680	429430	462170	466460	502640	496660	527210	544060	469360	468800	464640	391920	459810	423560	415530	509130	521270	543230	526940	532210	581080	549930	426670	1232420
50104.6	1083320	1883770	1567050	1168780	1682660	1977690	551020	985380	1335090	1272030	1884980	1723310	1084440	1629460	1381740	868930	1085140	1101240	1800950	1664290	2312330	2192610	1706620	1874180	378330	369490	430780	464910	459180	509510	503010	530300	543250	471280	467790	457940	403820	449590	427150	413760	508520	506320	534720	523120	540530	586900	544300	433980	1205270
50404.7	1048180	1909750	1598800	1174450	1695360	1993350	548080	1005190	1322090	1260120	1904450	1679570	1088870	1632520	1402330	865140	1114080	1120310	1786150	1637950	2273960	2214020	1677090	1865710	369030	365150	431460	471100	464450	501090	492650	530190	538870	461150	472950	457520	422850	453920	415440	403500	519270	516000	551580	521270	530890	582160	543840	421670	1196790
50704.7	1017340	1906670	1596600	1169670	1741190	1985890	556940	1005390	1322820	1281410	1876000	1682270	1089450	1625360	1373590	873970	1123680	1106770	1790750	1667820	2300000	2240990	1679410	1894700	383010	375660	431720	473400	476990	490660	501470	524910	538450	462520	483360	465400	439330	451100	420050	397330	523180	524720	544820	517210	539530	578480	538190	434940	1206200
51004.8	994070	1918150	1643750	1154760	1748640	2001190	548610	1002900	1328160	1262150	1907600	1650190	1081010	1633440	1359340	881730	1120310	1101210	1754770	1655510	2310050	2246570	1665620	1889580	378750	373570	435780	470700	474500	498960	499740	533120	542100	473250	481050	452910	434930	452490	431840	394420	525180	516480	544770	531610	538150	600300	544570	425060	1209290
51304.8	996030	1922860	1631390	1152920	1752670	2004800	557550	1023420	1329170	1270480	1905000	1593090	1090630	1608230	1337970	881390	1114400	1083710	1769280	1675470	2311890	2275620	1662700	1888160	366040	368570	440670	481540	477910	497070	511370	535390	544610	475430	479670	464080	428850	451520	419990	404190	525830	532050	546900	530900	551780	583020	547600	429470	1211610
51604.9	964860	1960700	1647940	1158520	1725250	2011160	547600	1020100	1318300	1274570	1922340	1567350	1095010	1612200	1338620	885110	1123310	1089370	1771340	1680830	2348610	2296120	1665920	1906430	378570	366670	442450	479230	463020	503720	515120	523390	561310	463440	479800	466260	437010	448200	418860	404170	524520	544160	540100	531110	556920	591700	551500	417280	1182850
51904.9	926360	1919900	1644570	1166370	1744840	2034000	562350	1021590	1279970	1274940	1914030	1554210	1089360	1585300	1326540	909910	1112800	1080710	1747840	1670930	2306910	2287110	1640120	1908380	373710	369710	436010	471840	467760	496140	506220	536860	537500	469070	472400	460790	424450	452370	420770	394110	525400	529930	543400	536680	546600	593540	558270	429920	1187160
52204.9	915360	1933860	1635670	1155480	1751400	2011840	552060	1028430	1301620	1278220	1897220	1506170	1100670	1566270	1300900	873700	1115190	1089620	1755040	1662960	2309430	2290090	1623890	1925820	376070	372230	441380	466840	459350	486460	508800	522110	560550	472850	469090	464190	432860	456390	415340	399320	518590	528320	544990	517250	545070	595310	548180	430900	1182840
52505	893120	1921120	1640600	1170200	1765700	2025620	543160	1020480	1267180	1264840	1908140	1505510	1095240	1544650	1306720	885510	1098910	1090450	1682230	1701790	2277720	2318760	1599070	1878650	369890	363010	431750	472110	459480	487060	505000	541320	553330	468090	476870	454000	444400	460310	408580	396360	520020	525160	550690	523310	536100	591230	554050	432450	1178210
52805	865530	1917160	1657140	1195720	1773150	2030970	553300	1034750	1269850	1286000	1900860	1442280	1094690	1526720	1283260	870750	1114580	1053440	1676340	1676820	2286830	2313710	1598290	1900130	373470	369420	431650	463840	463890	490060	506700	520960	554220	468240	461340	461150	459210	435390	412130	389950	524620	515390	539880	520530	550510	590180	545330	420430	1184520
53105.1	881340	1913340	1644140	1154090	1759470	1997840	539520	1023030	1266580	1256630	1868200	1448440	1085870	1501360	1259510	886730	1109190	1072320	1654940	1683360	2213900	2308500	1576650	1869700	366240	366280	426830	460740	466670	498420	503530	525950	532380	462240	467670	457090	453660	449220	411560	394530	528010	513570	539830	528250	544110	587780	541670	421820	1164780
53405.1	869160	1899990	1618420	1167780	1777270	2019160	542330	1026370	1262110	1286890	1857300	1402010	1093330	1485690	1253500	885180	1115500	1046490	1644800	1683150	2179220	2279320	1570550	1886410	371060	365160	424730	458650	459010	510040	504990	539810	547270	467230	473030	455280	417050	445680	402830	391260	532430	516270	532670	535090	545310	587420	550560	418460	1177050
53705.1	858420	1893310	1624080	1162420	1750410	2001670	551970	1013650	1257870	1251620	1863190	1341720	1083840	1487260	1231080	883660	1117280	1043730	1643980	1660490	2167100	2303910	1580520	1874180	365860	363780	421350	455740	455360	494910	499350	516030	544220	457350	474860	451510	390880	441610	406170	386590	523040	504690	545640	524690	522390	581700	551390	409910	1166590
54005.2	875540	1878260	1627860	1158490	1775210	1985280	551830	1017610	1226400	1275240	1883530	1304200	1072040	1453720	1227470	871620	1115940	1036930	1645540	1640870	2135730	2285210	1552570	1864840	361690	358960	425990	459560	460630	487850	503030	522490	537340	458930	461750	447290	380610	442620	407130	382400	518350	509320	535900	526210	529150	585840	554920	410010	1131210
54305.2	850240	1844150	1632390	1148830	1771370	1999040	542460	1024740	1216260	1285480	1818660	1275810	1080620	1438300	1190100	878830	1116590	1018590	1572750	1641040	2141020	2269670	1513910	1872050	352730	360440	415640	447020	459390	484680	493210	529460	540560	457750	471550	447110	375100	437800	397840	383970	517460	506050	534070	516150	533270	591630	547590	413160	1125050
54605.2	837350	1889730	1643260	1146810	1776200	1999290	540670	1027070	1224550	1266600	1827670	1253260	1076870	1444430	1190730	870040	1098170	1039560	1573370	1646190	2073320	2289110	1516730	1845590	350690	352720	425520	455150	450260	492690	496290	516200	544580	457750	465410	449580	377130	435430	396150	391540	516000	499660	537010	520760	536340	583090	547460	412310	1113740
54905.3	836540	1861670	1654910	1160750	1756930	1999300	537130	1014240	1205490	1255570	1795490	1251130	1082110	1425480	1186490	870990	1085550	1015150	1569760	1641280	2085730	2265450	1540860	1863290	365830	358110	411000	461420	449750	478660	486480	518010	541060	458890	461990	447930	378730	441610	394750	369330	517630	503650	525300	509880	545370	586640	537920	418730	1094530
55205.3	845170	1875110	1657470	1181590	1770960	2025190	548790	1021580	1215010	1287170	1851140	1223870	1084860	1440870	1194410	886050	1095000	1010330	1578450	1659750	2063210	2246890	1561980	1857410	357710	355360	426770	467520	457630	487220	505020	511120	544700	463660	469910	442590	387300	437500	399120	371390	516840	508060	536720	526000	532580	583630	559450	424690	1099020
55505.4	846840	1871330	1645440	1204560	1781930	2021800	548510	1037190	1204170	1276220	1844230	1216310	1090580	1424910	1169200	888680	1109380	1015460	1531790	1669570	2067580	2320330	1541690	1879670	363450	365910	434820	463710	460640	492590	507300	521230	550680	463670	472850	455530	411000	436580	413040	379220	516760	509380	539940	523890	541580	583180	548440	427510	1108260
55805.4	855500	1898140	1659680	1167240	1800060	2026830	539880	1023980	1192330	1297650	1841950	1191820	1091380	1413250	1166150	873430	1104220	1024370	1553400	1651440	2071120	2290510	1573790	1882980	364230	359470	408180	471340	459520	489690	500430	520890	557690	463390	477050	458880	411380	437430	401960	375820	525570	510590	545820	524230	541070	581440	548800	424040	1104080
56105.4	853670	1887030	1668020	1202170	1790190	2033500	545580	1034710	1185950	1307670	1815610	1193110	1093770	1405320	1163770	874610	1086490	1014060	1539440	1664230	2047850	2298000	1564780	1880230	364760	361630	425960	455250	467650	494390	506000	532710	546450	465700	473200	442930	422510	435290	416740	376790	519220	521750	546610	528180	546700	586370	557700	404520	1097670
56405.4	844410	1893710	1657900	1198560	1784150	2038050	542160	1040230	1180890	1301090	1821560	1171720	1103160	1398320	1152280	876620	1101790	1013910	1546250	1663150	2067350	2323870	1533510	1868510	354380	355990	414930	457920	457280	493670	501740	518630	539570	462130	471430	442700	420730	430860	399970	373900	525840	516950	544280	520790	549210	585210	550830	415290	1081040
56705.5	843440	1885260	1655870	1228230	1801300	2041040	538300	1060920	1172360	1294740	1793460	1151070	1098210	1388260	1156060	871450	1081560	1006420	1517650	1652550	2038410	2278170	1527170	1863180	358960	350380	419810	464350	473480	486000	510480	524570	538840	471140	469780	464090	416780	441510	400260	367910	520190	512740	543830	520620	545270	595350	560400	411560	1090040
57005.5	851560	1874210	1654730	1173540	1781240	2064710	540830	1041120	1169090	1311490	1775660	1164010	1108390	1396890	1167020	870620	1100570	1008460	1490460	1661380	2003470	2302970	1506520	1884630	363470	355000	420570	456140	454930	491300	502220	528140	543010	461720	459380	447170	409050	430360	395060	376190	520440	517060	544970	525750	540680	599110	551300	408000	1072470
57305.6	865760	1874330	1633640	1217190	1776970	2055390	540010	1061190	1157140	1291430	1770000	1142690	1083900	1383350	1151890	871240	1089190	993520	1494830	1673700	2044650	2233210	1473370	1883970	352630	353660	421230	456430	460560	491070	502650	542270	550740	456290	467600	443840	417570	424960	390330	378060	525970	503420	548380	522890	544350	578950	563940	405090	1051350
57605.6	884380	1830120	1645230	1213090	1783000	2029260	540660	1048900	1171650	1339730	1770290	1164490	1118380	1410710	1125070	878100	1101970	987140	1462550	1663640	2041310	2269910	1506610	1887490	356620	353870	412760	446190	456780	484610	497760	520870	549190	461560	465170	446210	424770	425820	397100	374520	513770	505530	560790	516240	549210	579950	550680	411470	1048390
57905.6	865900	1863890	1595640	1216050	1772930	2017630	539330	1047840	1164680	1323280	1747410	1137710	1087460	1359580	1119890	862900	1098590	986460	1483080	1622120	1972220	2224360	1506900	1849960	355430	352680	407810	455560	454080	499800	503180	531440	550240	452060	470110	448720	431750	422330	392440	368250	511760	502240	541740	519100	534930	586170	554020	410940	1061460
58205.7	871370	1855520	1611270	1222210	1763760	2040650	536950	1058190	1159620	1297500	1736810	1110810	1093490	1369750	1107780	864640	1084310	971730	1498240	1659430	1960720	2187780	1503670	1823470	347860	345190	409860	445450	458860	478180	505370	526070	551430	452290	457400	449190	411960	429500	387460	375180	513410	502050	543110	511590	539570	578680	548550	403350	1046920
58505.7	882790	1828000	1598250	1222830	1763840	2025470	531640	1050110	1136750	1330410	1728450	1101820	1093540	1341800	1112350	856810	1087380	962360	1499890	1643900	1959100	2158020	1489450	1841350	354060	345420	409930	444160	451910	483470	503910	515050	534120	454240	459400	431840	389930	424590	382880	369020	500110	514760	529960	506320	541890	586230	540060	406240	1023040
58805.7	887500	1816460	1586980	1199180	1740420	2009860	533070	1051300	1120620	1319940	1698160	1105020	1086710	1343440	1117640	866640	1075000	944100	1505430	1619680	1954220	2150140	1465190	1803660	342910	345160	410530	442790	454370	486770	494410	528940	530340	448650	467570	434090	371680	434230	388130	362170	505330	500850	532780	510350	526400	573180	538440	400730	1035730
59105.8	881860	1823320	1592670	1208290	1745890	2003380	528820	1077410	1151680	1346870	1723000	1093810	1084390	1339580	1095560	854180	1076500	935930	1460000	1628660	1950730	2081060	1522580	1820720	348930	346920	406980	452720	453180	476220	492400	516200	539890	453610	462830	440410	366240	425260	394350	359700	508430	504370	535920	502680	533400	579080	543760	414230	1019300
59405.8	897320	1849100	1611340	1203460	1753500	2046150	541380	1060680	1138360	1349160	1693320	1115740	1093960	1352080	1106040	867820	1071570	952620	1477780	1631000	1957460	2083850	1506040	1807090	353400	343290	402520	447180	455830	484610	498790	518120	544060	449780	461600	442670	367290	439360	387620	357810	504250	502060	535960	513880	539120	570040	533880	407140	1016020
59705.8	909440	1837060	1622820	1209910	1753200	2022000	543700	1075190	1137100	1365020	1689200	1118640	1096070	1359280	1111290	858890	1074700	945810	1487330	1608570	1957280	2097590	1500520	1849900	351440	340100	401340	444800	450070	480680	507660	523210	535490	458430	459040	441210	359450	434290	394270	360580	525160	509500	532410	513060	533250	584140	560220	410240	1019460
60005.9	901200	1846190	1598680	1219550	1735450	2015300	544330	1082120	1128050	1368630	1670240	1101280	1106990	1382850	1115270	864160	1055960	940860	1477560	1624140	1960520	2068970	1504780	1829750	350590	341880	401940	455280	458840	487230	501480	522190	546050	457740	477970	451660	357280	428110	394400	357210	505210	507290	538460	508100	540930	581550	545180	408030	1003330
60306	919350	1842560	1603210	1221930	1736740	2053900	539070	1077600	1110440	1390800	1669970	1140200	1100070	1377670	1097480	850000	1086820	940320	1476270	1639520	1991550	2060790	1505790	1856540	355060	348240	399060	446570	463510	479380	502440	524100	550630	462010	475410	445970	359590	431950	385630	358150	505180	507500	543300	517420	540580	585560	551210	401870	978430
60606	942830	1809720	1624980	1202380	1751730	2028780	549800	1108920	1154950	1389440	1649120	1122340	1097650	1350910	1126960	844080	1084710	956290	1493560	1672660	1961280	2012410	1533530	1846310	353660	345360	403460	450890	462430	494650	503580	517230	541200	459620	472730	443260	382950	434390	396070	373110	520410	514850	547260	515450	538170	571450	560650	400840	997640
60906	928190	1852780	1618310	1216330	1743870	2042980	553230	1111140	1135460	1396410	1626640	1111580	1106460	1361750	1108040	845680	1099290	937180	1499090	1634050	1976950	2072010	1540320	1850540	349830	348740	399120	452950	448840	492230	494970	526580	538030	466390	471470	441850	386810	424040	385820	374110	510290	513000	546690	517740	540200	571960	549250	396840	992780
61206.1	956430	1805130	1596770	1204480	1724550	2038690	545380	1128420	1129950	1444810	1611960	1112470	1096500	1366650	1109220	830130	1053650	930200	1510060	1624040	1978810	2010350	1551790	1816700	334930	341140	406970	438620	447070	486410	498280	528400	533010	455110	473580	442760	391920	421780	381980	361980	500890	514560	551930	528440	542300	577600	538910	401960	981970
61506.1	938250	1820960	1594440	1183640	1733720	1989840	541960	1111570	1111610	1404640	1614340	1101110	1117820	1362740	1090070	824560	1062130	924140	1519090	1607910	1959980	2000210	1529330	1832360	348760	337830	396550	446540	465380	483870	498580	525920	543050	465080	461210	432050	399480	433430	393620	360880	508760	510420	550120	522500	547750	582410	544870	396690	968260
61806.2	941680	1798690	1609320	1191630	1685130	2003200	539560	1102270	1128760	1435840	1564950	1102310	1103890	1385410	1110340	849370	1059510	913750	1512480	1643870	1965030	1970180	1532710	1829470	342080	337060	401530	435470	443050	474940	507940	519350	538170	455860	471980	440280	387830	432020	387600	362870	513590	498170	545160	522520	533620	578940	542980	390010	956150
62106.2	979340	1785830	1591170	1181160	1674820	2012750	541760	1139900	1119200	1417980	1561120	1087880	1106570	1362560	1112040	820800	1077760	915300	1498590	1647300	1955230	1970670	1525680	1825030	335500	335510	401210	432050	449980	479100	500330	520250	543310	442050	476490	452420	401200	417930	378470	357940	501780	504370	549890	514440	536420	580130	553050	382460	952160
62406.2	954700	1807490	1604620	1164990	1638330	2014080	545720	1141750	1132500	1442500	1578760	1106380	1102900	1353000	1083170	836210	1069380	901030	1492830	1631230	1975090	1970950	1522510	1818800	335490	338590	404510	436190	447200	480160	498040	518240	541970	451990	483880	425490	397870	417440	381160	353300	508790	499210	541540	513210	537200	576350	543080	396700	935110
62706.2	952670	1777310	1597230	1171710	1635030	2008410	554850	1145840	1128290	1433410	1547700	1078900	1107960	1344170	1086130	830750	1068580	883090	1543990	1625880	1940640	1931450	1544790	1798250	325920	330410	400700	434830	442350	473300	504110	524880	541770	452140	465610	427550	405130	410990	369250	354270	511690	503410	544590	509190	537770	566150	543150	394600	917160
63006.3	965610	1762170	1566370	1144460	1596550	1975360	542550	1142450	1117760	1430490	1527850	1083880	1091060	1345030	1085010	814770	1061310	894330	1513450	1629200	1917560	1909950	1553480	1791670	330540	334030	390050	431190	456140	486210	494710	523780	538500	446620	462620	420840	397880	421120	387340	362030	495950	512330	531870	496070	532550	574520	549260	387900	922070
63306.3	977140	1751380	1574730	1122730	1531310	1975010	548850	1139590	1096710	1476550	1507590	1081250	1104600	1344610	1089500	814030	1059830	895440	1513820	1605550	1947660	1910360	1524880	1792180	329820	340060	395790	433490	437810	470860	487590	500970	528330	444940	462880	430880	390150	411430	380440	356680	494590	491200	533570	501420	528560	570950	533410	390730	932240
63606.4	1007180	1769620	1569710	1129500	1489320	2008670	556310	1154680	1091370	1474670	1507210	1092320	1114610	1353630	1096900	810320	1055310	893330	1516280	1592610	1938390	1916580	1529610	1810220	337150	329800	391620	436410	440490	470160	491500	522140	546300	448450	467420	427980	398090	422360	369830	355230	501730	496820	541140	506580	542570	563690	535320	396260	904600
63906.4	1006590	1789740	1591800	1115600	1447720	2003990	564220	1168220	1092960	1477840	1501100	1091910	1111150	1377480	1108370	804380	1065030	891140	1520310	1609830	1936620	1932200	1559160	1812150	329430	334860	401840	439790	446750	476940	496170	516890	528520	452330	467220	437630	415270	414640	369970	358220	502810	495000	550510	518810	535290	573730	529750	406450	904390
64206.4	1021720	1796190	1582880	1109070	1464460	2019180	561040	1190730	1122720	1498490	1481740	1085200	1109290	1376100	1125410	799570	1077310	882650	1555610	1627430	1953010	1920420	1554990	1826830	331990	341120	396510	447770	451020	480760	498120	517000	548600	454270	466510	441650	414240	426020	381560	350840	504140	506930	554650	513950	537920	571970	538000	393420	896310
64506.5	995530	1785650	1558910	1113330	1426260	2005280	566610	1187540	1112140	1529870	1508530	1100080	1109780	1384270	1126830	814960	1069870	900860	1540740	1608730	1971050	1924320	1562390	1835310	341790	332960	389070	432880	443440	483230	505840	506800	550600	454910	465920	436020	418540	415070	381570	352520	501590	512070	568070	510540	541260	579320	544350	398510	891520
64806.6	1039380	1786700	1567180	1104020	1397680	1994840	551050	1188670	1115050	1510810	1496070	1103860	1116910	1395640	1123930	814030	1077130	894230	1556080	1641440	1981670	1928520	1572570	1832150	342740	342530	401240	435150	445950	488040	501530	526440	552000	465280	478320	431040	407780	408000	372870	351910	508470	510610	548010	512270	544520	579330	547680	410060	889860
65106.6	1037070	1759220	1559470	1106280	1393130	2001650	548270	1201370	1117320	1532780	1503090	1088910	1128890	1403070	1117880	812190	1086910	874500	1552490	1610600	1984370	1957290	1563700	1821570	327960	331800	387780	445950	454160	477060	495490	525450	545130	458250	475910	440410	407490	415260	363480	355450	500400	506380	551620	511670	538770	571730	541740	394460	869930
65406.6	1030130	1767380	1563670	1077320	1392370	2012810	560610	1207900	1115580	1544300	1506840	1101910	1110360	1395180	1136830	799040	1069750	889720	1571620	1624680	1952410	1935370	1560700	1814920	333940	332620	392010	437750	448180	476170	501130	517440	541370	450360	458670	429650	402440	414500	381180	351200	506990	503700	560660	515820	544240	572500	544320	399590	872580
65706.7	1025220	1744420	1546520	1051100	1343440	2005580	560060	1229900	1122120	1550260	1479030	1100090	1120980	1367880	1122670	801930	1058790	879590	1572430	1615720	1932880	1931770	1574000	1807460	327410	328390	386400	424260	438500	476200	500100	522610	543350	450480	468760	429450	404630	401910	371610	349220	507070	503060	552320	513050	540650	565790	534330	396410	873270
66006.7	1028780	1699460	1538820	1036420	1342440	1979130	561590	1203970	1094390	1532490	1494840	1085000	1113470	1371620	1119690	791770	1077430	863940	1593050	1617270	1929780	1898630	1558890	1811950	321150	325740	381710	432370	442590	483330	491260	516390	543600	456160	472720	423090	386240	407940	367010	350980	502850	499760	552380	504640	535470	576080	535290	393630	872190
66306.8	1039880	1715450	1507550	1032930	1297360	1975510	565880	1225800	1088150	1568560	1466810	1082300	1098950	1365220	1119310	777430	1066670	866420	1590320	1631860	1939920	1888020	1579900	1781830	327080	324180	384120	425340	439070	474080	499130	520030	527230	454540	473700	425730	396850	405590	369870	352660	482020	499980	553420	508360	533740	565680	539350	392450	874640
66606.8	1021440	1680680	1538790	997750	1279820	1967240	574000	1230990	1112220	1565190	1463460	1077970	1125060	1376170	1129740	775400	1064460	847210	1581100	1625540	1902470	1848880	1561940	1787980	327550	326230	380040	429270	445360	481160	504450	507070	535100	436040	455420	432670	371990	414900	368950	349480	489090	501130	533290	505720	530330	575610	534130	389630	846190
66906.8	1034280	1668020	1524100	1011940	1260940	1971040	568140	1250330	1109620	1576050	1443210	1058920	1088740	1363080	1125370	793570	1054840	864080	1584000	1593350	1899650	1887460	1568390	1764370	323100	322310	382430	432150	442810	480130	487800	503800	537510	448590	459330	424190	365890	404300	366260	341810	495810	503540	543520	502240	540690	563130	545790	392760	867860
67206.9	1021320	1713990	1505490	988110	1241440	1956760	565040	1269070	1117390	1571570	1428350	1062030	1105150	1373640	1134710	781170	1070490	859020	1572780	1597130	1901020	1862640	1544260	1773060	316520	326620	376320	428290	429560	479480	491810	510580	531040	452310	459290	419410	363710	397760	369280	342740	489630	498490	534720	498160	528600	547500	532470	384550	845850
67506.9	1032660	1651340	1484910	995510	1214700	1933270	573920	1270570	1090980	1564260	1432960	1063720	1113160	1390310	1147790	770110	1066290	828770	1592300	1619660	1900610	1833650	1546870	1775170	322050	318870	377550	425300	432040	476480	482310	518180	526700	443340	453960	419310	347190	401330	369040	336040	488990	487200	552870	501530	532250	562850	535240	378560	852860
67807	1031460	1664360	1505810	982500	1214270	1937100	579020	1300760	1097980	1571280	1452960	1063080	1107240	1364930	1143220	769720	1071320	835730	1592230	1618150	1894220	1863990	1571230	1761840	318700	321870	381960	424160	436180	457430	483870	508280	532610	454250	458470	421470	350400	401530	359010	343260	494700	503560	542340	505970	526840	562880	526960	387450	849840
68107	1054920	1664520	1513320	972960	1223560	1905580	568510	1283290	1101880	1573320	1431250	1075230	1112710	1395470	1153600	760720	1061760	844950	1587300	1601890	1896880	1850510	1552880	1765030	327440	312740	382160	424390	442370	459840	486780	517880	528900	448030	461780	428330	341360	401130	363190	347020	493020	492900	546070	501890	532070	569750	538820	387770	854280
68407	1048210	1669230	1532240	1012220	1207850	1924450	588380	1311180	1114530	1590350	1426680	1088640	1121440	1384790	1150250	745750	1076200	843540	1619370	1620820	1908640	1886270	1580530	1752150	328120	324720	387390	436060	440060	472780	503730	508010	529390	447250	465260	424010	340700	402320	369160	347400	498950	507630	549700	501520	520730	566870	531660	384200	876110
68707	1058350	1696430	1554160	975020	1203240	1956600	582390	1316700	1123650	1602390	1435860	1075350	1150670	1390420	1172650	751540	1099900	855250	1648500	1597710	1881560	1884470	1622750	1789500	334210	325950	388150	419370	437340	465220	508040	515460	539780	443290	467980	429260	351410	410370	365620	346020	498740	510350	545930	517040	529700	563060	545640	390060	864080
69007.1	1053340	1681170	1506250	1002650	1209180	1938620	606560	1338840	1110760	1626940	1422390	1080790	1125430	1402820	1159790	761260	1079260	850790	1638010	1610090	1897540	1878200	1600160	1768710	319910	322870	387770	431250	434780	479790	489350	522050	544350	442850	460400	429060	339650	406550	361760	351090	501730	503120	553080	518030	532470	568440	537150	390090	881990
69307.1	1063040	1648460	1520620	996360	1230220	1936070	616260	1343420	1120090	1641920	1434320	1086640	1134590	1389180	1206540	753860	1076800	852290	1645520	1618390	1911920	1867210	1608800	1753830	324880	318150	376340	423650	433670	469860	489510	513290	537320	448090	485060	417930	331520	406010	362480	350790	508440	503000	560890	511150	531010	571830	547220	394050	882110
69607.1	1043080	1643470	1520350	1040870	1191090	1909980	604010	1347990	1095680	1647380	1466060	1094980	1119150	1395640	1163490	750270	1080570	847680	1647140	1639390	1895100	1876820	1618350	1750480	315650	318740	380290	421920	434230	481180	507660	518470	542310	439510	468270	420890	331650	394280	361230	349440	496880	497070	546470	512230	539130	557260	541160	389060	883430
69907.1	1061440	1668540	1496750	1048400	1189510	1880600	606740	1360530	1113650	1655530	1410500	1073660	1125460	1383230	1189990	749040	1077120	831780	1681310	1627620	1892120	1876260	1590610	1754240	322880	313360	375460	430420	441960	469640	498240	518660	542410	442550	460940	425190	328750	404180	362450	346810	505010	507790	553440	519290	534540	569210	536010	389900	884760
70207.1	1063040	1653040	1509490	1031730	1173990	1849860	610320	1369210	1100060	1602780	1416080	1073940	1113490	1366350	1188590	742570	1104280	816680	1660600	1594960	1885820	1857380	1584330	1737670	317930	315690	386670	420440	431580	481490	499840	519100	541730	454270	460880	425300	333360	396030	351400	350710	495830	500510	548910	507340	538610	562180	537620	386280	871010
70507.1	1040300	1634870	1490600	1053960	1158540	1876580	611910	1386900	1083700	1663540	1405370	1069090	1118280	1381590	1196870	737880	1071600	825330	1656330	1612620	1862210	1847060	1603970	1736270	316100	313790	376820	429340	435170	487190	490830	507340	529070	448870	470100	422000	333850	390160	363650	339830	506500	490920	545060	502460	527300	577710	525480	376950	869920
70807.2	1052440	1627670	1493240	1029230	1164220	1854620	622390	1389790	1093480	1654320	1394840	1053200	1131040	1385310	1165030	735220	1096890	814590	1652210	1605040	1861940	1852680	1589620	1729380	320350	322460	374390	420770	440040	468320	489570	515080	536270	443420	451290	420090	328880	380890	353760	344640	491360	500340	539540	503270	543580	564820	525530	390590	878740
71107.2	1037340	1602350	1462190	1041720	1172600	1796810	626050	1387620	1074210	1652490	1402600	1061580	1119240	1388130	1174860	734790	1092370	834490	1631360	1623580	1899350	1844900	1570270	1720950	307570	316560	372750	424830	424940	474230	498140	503370	522710	445760	459090	415050	340830	391700	357460	340260	480880	485520	551640	495440	521260	570120	535630	385210	881890
71407.2	1043140	1587260	1478720	1058350	1177910	1779490	620530	1411360	1070550	1641540	1400790	1067170	1112290	1381760	1200280	735020	1081890	815270	1649550	1590860	1856780	1834980	1595250	1717140	321140	307460	368280	420450	426520	464190	478610	504920	525780	444320	450610	411440	336080	383140	355520	349180	494750	485280	548890	493210	518580	564720	536500	376670	880720
71707.2	1029110	1609400	1464080	1041810	1159940	1746330	626130	1396000	1095390	1658970	1369570	1054720	1116410	1400560	1172180	733180	1082350	809510	1629170	1576530	1853520	1814520	1592920	1700740	314150	311860	367640	414330	424670	470730	492800	518720	521650	437200	455370	413750	343860	399020	356920	335000	485420	494690	538950	494150	529720	553420	522690	373720	891760
72007.2	1032290	1643540	1474040	1070220	1142890	1776390	652360	1424440	1072950	1661820	1384150	1071680	1115830	1393300	1205610	716610	1096600	791770	1666710	1587240	1849410	1812880	1594430	1717630	313000	309510	377130	411450	420110	474500	482660	502280	525700	442240	451740	423490	348100	390280	358630	336260	487180	498670	543100	498680	518590	558740	542790	380860	892090
[truncated: 47 more columns]
