# Supplementary material for: Activation of an atypical plant NLR with an N-terminal deletion initiates cell death at the vacuole
Source: EMBO Rep. 2024 Sep 6;25(10):19. doi: 10.1038/s44319-024-00240-4 (PMC11467418; doi:10.1038/s44319-024-00240-4)
Supplement: Supplementary file 7 — Source data Fig. 2 [file 44319_2024_240_MOESM7_ESM.zip]

Archive with 8 entries (6 files):
- Figure 2/2B/
- Figure 2/2B/Fig 2B.1.png
- Figure 2/2B/Fig 2B.2.png
- Figure 2/2B/Thumbs.db
- Figure 2/2C/
- Figure 2/2C/Fig 2C.1.png
- Figure 2/2C/Fig 2C.2.png
- Figure 2/2C/Thumbs.db
