# Supplementary material for: Activation of an atypical plant NLR with an N-terminal deletion initiates cell death at the vacuole
Source: EMBO Rep. 2024 Sep 6;25(10):19. doi: 10.1038/s44319-024-00240-4 (PMC11467418; doi:10.1038/s44319-024-00240-4)
Supplement: Supplementary file 8 — Source data Fig. 3 [file 44319_2024_240_MOESM8_ESM.zip]

Archive with 14 entries (9 files):
- Figure 3/3A/
- Figure 3/3A/Fig 3 A.png
- Figure 3/3A/Thumbs.db
- Figure 3/3B/
- Figure 3/3B/Fig 3 B.png
- Figure 3/3B/Thumbs.db
- Figure 3/3C/
- Figure 3/3C/Fig 3 C.png
- Figure 3/3C/Thumbs.db
- Figure 3/3D/
- Figure 3/3D/Fig 3 D.png
- Figure 3/3E/
- Figure 3/3E/Fig 3 E.png
- Figure 3/3E/README - 3E.txt
