# Supplementary material for: Activation of an atypical plant NLR with an N-terminal deletion initiates cell death at the vacuole
Source: EMBO Rep. 2024 Sep 6;25(10):19. doi: 10.1038/s44319-024-00240-4 (PMC11467418; doi:10.1038/s44319-024-00240-4)
Supplement: Supplementary file 8 — Source data Fig. 3 [file 44319_2024_240_MOESM8_ESM.zip › Figure 3/3E/README - 3E.txt]

The BN-PAGE gel was cut after Citrine-HA for one lane, until WT. Then these were stick together, as shown with dotted lines in the figures. The SDS PAGE gels are shown, we have included the marker visible blots also for reference. The Citrine-HA lane was at the end and 2 lanes from the begining were cut and stick together as labelled with dotted lines in the figure shown. 
