# Supplementary material for: Activation of an atypical plant NLR with an N-terminal deletion initiates cell death at the vacuole
Source: EMBO Rep. 2024 Sep 6;25(10):19. doi: 10.1038/s44319-024-00240-4 (PMC11467418; doi:10.1038/s44319-024-00240-4)
Supplement: Supplementary file 9 — Source data Fig. 4 [file 44319_2024_240_MOESM9_ESM.zip]

Archive with 131 entries (112 files):
- Figure 4/._.DS_Store
- Figure 4/.DS_Store
- Figure 4/Figure 4A/
- Figure 4/Figure 4A/Fig(4-A)-PML5+Golgi.tiff
- Figure 4/Figure 4A/Fig(4-A)-PML5+Golgi.tiff_files/
- Figure 4/Figure 4A/Fig(4-A)-PML5+Golgi.tiff_files/Fig(4-A)-PML5+Golgi_b0v0t0z0c0x0-1024y0-1024.tiff
- Figure 4/Figure 4A/Fig(4-A)-PML5+Golgi.tiff_files/Fig(4-A)-PML5+Golgi_b0v0t0z0c0x0-1024y0-1024.tiff_metadata.xml
- Figure 4/Figure 4A/Fig(4-A)-PML5+Golgi.tiff_files/Fig(4-A)-PML5+Golgi_b0v0t0z0c1x0-1024y0-1024.tiff
- Figure 4/Figure 4A/Fig(4-A)-PML5+Golgi.tiff_files/Fig(4-A)-PML5+Golgi_b0v0t0z0c1x0-1024y0-1024.tiff_metadata.xml
- Figure 4/Figure 4A/Fig(4-A)-PML5+Golgi.tiff_files/Fig(4-A)-PML5+Golgi_b0v0t0z0c2x0-1024y0-1024.tiff
- Figure 4/Figure 4A/Fig(4-A)-PML5+Golgi.tiff_files/Fig(4-A)-PML5+Golgi_b0v0t0z0c2x0-1024y0-1024.tiff_metadata.xml
- Figure 4/Figure 4A/Fig(4-A)-PML5+Golgi.tiff_files/Fig(4-A)-PML5+Golgi_b0v0t0z0c3x0-1024y0-1024.tiff
- Figure 4/Figure 4A/Fig(4-A)-PML5+Golgi.tiff_files/Fig(4-A)-PML5+Golgi_b0v0t0z0c3x0-1024y0-1024.tiff_metadata.xml
- Figure 4/Figure 4A/Fig(4-A)-PML5+Golgi.tiff_files/Thumbs.db
- Figure 4/Figure 4A/Fig(4-A)-PML5+Golgi.tiff_metadata.xml
- Figure 4/Figure 4A/Fig(4-A)-PML5+Golgi.xlsx
- Figure 4/Figure 4A/Fig(4-A)-PML5+Golgi/
- Figure 4/Figure 4A/Fig(4-A)-PML5+Golgi/Image 59_c1.jpg
- Figure 4/Figure 4A/Fig(4-A)-PML5+Golgi/Image 59_c1-4.jpg
- Figure 4/Figure 4A/Fig(4-A)-PML5+Golgi/Image 59_c2.jpg
- Figure 4/Figure 4A/Fig(4-A)-PML5+Golgi/Image 59_c3.jpg
- Figure 4/Figure 4A/Fig(4-A)-PML5+Golgi/Image 59_c4.jpg
- Figure 4/Figure 4A/Fig(4-A)-PML5+Golgi/Thumbs.db
- Figure 4/Figure 4A/Thumbs.db
- Figure 4/Figure 4B/
- Figure 4/Figure 4B/._.DS_Store
- Figure 4/Figure 4B/.DS_Store
- Figure 4/Figure 4B/Fig(4-B)-PML5+Vacuolar.tiff
- Figure 4/Figure 4B/Fig(4-B)-PML5+Vacuolar.tiff_files/
- Figure 4/Figure 4B/Fig(4-B)-PML5+Vacuolar.tiff_files/Fig(4-B)-PML5+Vacuolar_b0v0t0z0c0x0-512y0-512.tiff
- Figure 4/Figure 4B/Fig(4-B)-PML5+Vacuolar.tiff_files/Fig(4-B)-PML5+Vacuolar_b0v0t0z0c0x0-512y0-512.tiff_metadata.xml
- Figure 4/Figure 4B/Fig(4-B)-PML5+Vacuolar.tiff_files/Fig(4-B)-PML5+Vacuolar_b0v0t0z0c1x0-512y0-512.tiff
- Figure 4/Figure 4B/Fig(4-B)-PML5+Vacuolar.tiff_files/Fig(4-B)-PML5+Vacuolar_b0v0t0z0c1x0-512y0-512.tiff_metadata.xml
- Figure 4/Figure 4B/Fig(4-B)-PML5+Vacuolar.tiff_files/Fig(4-B)-PML5+Vacuolar_b0v0t0z0c2x0-512y0-512.tiff
- Figure 4/Figure 4B/Fig(4-B)-PML5+Vacuolar.tiff_files/Fig(4-B)-PML5+Vacuolar_b0v0t0z0c2x0-512y0-512.tiff_metadata.xml
- Figure 4/Figure 4B/Fig(4-B)-PML5+Vacuolar.tiff_files/Fig(4-B)-PML5+Vacuolar_b0v0t0z0c3x0-512y0-512.tiff
- Figure 4/Figure 4B/Fig(4-B)-PML5+Vacuolar.tiff_files/Fig(4-B)-PML5+Vacuolar_b0v0t0z0c3x0-512y0-512.tiff_metadata.xml
- Figure 4/Figure 4B/Fig(4-B)-PML5+Vacuolar.tiff_files/Thumbs.db
- Figure 4/Figure 4B/Fig(4-B)-PML5+Vacuolar.tiff_metadata.xml
- Figure 4/Figure 4B/Fig(4-B)-PML5+Vacuolar.xlsx
- Figure 4/Figure 4B/Fig(4-B)-PML5+Vacuolar-image/
- Figure 4/Figure 4B/Fig(4-B)-PML5+Vacuolar-image/Image 73_c1.jpg
- Figure 4/Figure 4B/Fig(4-B)-PML5+Vacuolar-image/Image 73_c1-4.jpg
- Figure 4/Figure 4B/Fig(4-B)-PML5+Vacuolar-image/Image 73_c2.jpg
- Figure 4/Figure 4B/Fig(4-B)-PML5+Vacuolar-image/Image 73_c3.jpg
- Figure 4/Figure 4B/Fig(4-B)-PML5+Vacuolar-image/Image 73_c4.jpg
- Figure 4/Figure 4B/Fig(4-B)-PML5+Vacuolar-image/Thumbs.db
- Figure 4/Figure 4B/Thumbs.db
- Figure 4/Figure 4C/
- Figure 4/Figure 4C/Black White/
- Figure 4/Figure 4C/Black White/Bright Field.tif
- Figure 4/Figure 4C/Black White/Cyan (ChlA).tif
- Figure 4/Figure 4C/Black White/RFP (CBL6-mCherry).tif
- Figure 4/Figure 4C/Black White/Thumbs.db
- Figure 4/Figure 4C/Black White/YFP (PML5-Citrine-HA).tif
- Figure 4/Figure 4C/Bright Field.tif
- Figure 4/Figure 4C/Cyan (ChlA).tif
- Figure 4/Figure 4C/Fig(4-C)-PML5+Tonoplast.xlsx
- Figure 4/Figure 4C/RFP (CBL6-mCherry).tif
- Figure 4/Figure 4C/Thumbs.db
- Figure 4/Figure 4C/YFP (PML5-Citrine-HA).tif
- Figure 4/Figure 4D/
- Figure 4/Figure 4D/Fig(4-D)-PML5+Nucleo-Cytosol.tiff
- Figure 4/Figure 4D/Fig(4-D)-PML5+Nucleo-Cytosol.tiff_files/
- Figure 4/Figure 4D/Fig(4-D)-PML5+Nucleo-Cytosol.tiff_files/Fig(4-D)-PML5+Nucleo-Cytosol_b0v0t0z0c0x0-1024y0-1024.tiff
- Figure 4/Figure 4D/Fig(4-D)-PML5+Nucleo-Cytosol.tiff_files/Fig(4-D)-PML5+Nucleo-Cytosol_b0v0t0z0c0x0-1024y0-1024.tiff_metadata.xml
- Figure 4/Figure 4D/Fig(4-D)-PML5+Nucleo-Cytosol.tiff_files/Fig(4-D)-PML5+Nucleo-Cytosol_b0v0t0z0c1x0-1024y0-1024.tiff
- Figure 4/Figure 4D/Fig(4-D)-PML5+Nucleo-Cytosol.tiff_files/Fig(4-D)-PML5+Nucleo-Cytosol_b0v0t0z0c1x0-1024y0-1024.tiff_metadata.xml
- Figure 4/Figure 4D/Fig(4-D)-PML5+Nucleo-Cytosol.tiff_files/Fig(4-D)-PML5+Nucleo-Cytosol_b0v0t0z0c2x0-1024y0-1024.tiff
- Figure 4/Figure 4D/Fig(4-D)-PML5+Nucleo-Cytosol.tiff_files/Fig(4-D)-PML5+Nucleo-Cytosol_b0v0t0z0c2x0-1024y0-1024.tiff_metadata.xml
- Figure 4/Figure 4D/Fig(4-D)-PML5+Nucleo-Cytosol.tiff_files/Fig(4-D)-PML5+Nucleo-Cytosol_b0v0t0z0c3x0-1024y0-1024.tiff
- Figure 4/Figure 4D/Fig(4-D)-PML5+Nucleo-Cytosol.tiff_files/Fig(4-D)-PML5+Nucleo-Cytosol_b0v0t0z0c3x0-1024y0-1024.tiff_metadata.xml
- Figure 4/Figure 4D/Fig(4-D)-PML5+Nucleo-Cytosol.tiff_metadata.xml
- Figure 4/Figure 4D/Fig(4-D)-PML5+Nucleo-Cytosol.xlsx
- Figure 4/Figure 4D/Fig(4-D)-PML5+Nucleo-Cytosol/
- Figure 4/Figure 4D/Fig(4-D)-PML5+Nucleo-Cytosol/Image 71 vacuole und cytosol engulfment_c1.jpg
- Figure 4/Figure 4D/Fig(4-D)-PML5+Nucleo-Cytosol/Image 71 vacuole und cytosol engulfment_c1-4.jpg
- Figure 4/Figure 4D/Fig(4-D)-PML5+Nucleo-Cytosol/Image 71 vacuole und cytosol engulfment_c2.jpg
- Figure 4/Figure 4D/Fig(4-D)-PML5+Nucleo-Cytosol/Image 71 vacuole und cytosol engulfment_c3.jpg
- Figure 4/Figure 4D/Fig(4-D)-PML5+Nucleo-Cytosol/Image 71 vacuole und cytosol engulfment_c4.jpg
- Figure 4/Figure 4D/Thumbs.db
- Figure 4/Figure 4E/
- Figure 4/Figure 4E/Fig(4-E)-PML5+PM.tiff
- Figure 4/Figure 4E/Fig(4-E)-PML5+PM.tiff_files/
- Figure 4/Figure 4E/Fig(4-E)-PML5+PM.tiff_files/Fig(4-E)-PML5+PM_b0v0t0z0c0x0-1024y0-1024.tiff
- Figure 4/Figure 4E/Fig(4-E)-PML5+PM.tiff_files/Fig(4-E)-PML5+PM_b0v0t0z0c0x0-1024y0-1024.tiff_metadata.xml
- Figure 4/Figure 4E/Fig(4-E)-PML5+PM.tiff_files/Fig(4-E)-PML5+PM_b0v0t0z0c1x0-1024y0-1024.tiff
- Figure 4/Figure 4E/Fig(4-E)-PML5+PM.tiff_files/Fig(4-E)-PML5+PM_b0v0t0z0c1x0-1024y0-1024.tiff_metadata.xml
- Figure 4/Figure 4E/Fig(4-E)-PML5+PM.tiff_files/Fig(4-E)-PML5+PM_b0v0t0z0c2x0-1024y0-1024.tiff
- Figure 4/Figure 4E/Fig(4-E)-PML5+PM.tiff_files/Fig(4-E)-PML5+PM_b0v0t0z0c2x0-1024y0-1024.tiff_metadata.xml
- Figure 4/Figure 4E/Fig(4-E)-PML5+PM.tiff_files/Fig(4-E)-PML5+PM_b0v0t0z0c3x0-1024y0-1024.tiff
- Figure 4/Figure 4E/Fig(4-E)-PML5+PM.tiff_files/Fig(4-E)-PML5+PM_b0v0t0z0c3x0-1024y0-1024.tiff_metadata.xml
- Figure 4/Figure 4E/Fig(4-E)-PML5+PM.tiff_files/Thumbs.db
- Figure 4/Figure 4E/Fig(4-E)-PML5+PM.tiff_metadata.xml
- Figure 4/Figure 4E/Fig(4-E)-PML5+PM.xlsx
- Figure 4/Figure 4E/Fig(4-E)-PML5+PM/
- Figure 4/Figure 4E/Fig(4-E)-PML5+PM/Image 28_c1.jpg
- Figure 4/Figure 4E/Fig(4-E)-PML5+PM/Image 28_c1-4.jpg
- Figure 4/Figure 4E/Fig(4-E)-PML5+PM/Image 28_c2.jpg
- Figure 4/Figure 4E/Fig(4-E)-PML5+PM/Image 28_c3.jpg
- Figure 4/Figure 4E/Fig(4-E)-PML5+PM/Image 28_c4.jpg
- Figure 4/Figure 4E/Thumbs.db
- Figure 4/Figure 4F/
- Figure 4/Figure 4F/Fig(4-F)-PML5 Col-0 Lines.tiff
- Figure 4/Figure 4F/Fig(4-F)-PML5 Col-0 Lines.tiff_files/
- Figure 4/Figure 4F/Fig(4-F)-PML5 Col-0 Lines.tiff_files/Fig(4-F)-PML5 Col-0 Lines_b0v0t0z0c0x0-1024y0-1024m0.tiff
- Figure 4/Figure 4F/Fig(4-F)-PML5 Col-0 Lines.tiff_files/Fig(4-F)-PML5 Col-0 Lines_b0v0t0z0c0x0-1024y0-1024m0.tiff_metadata.xml
- Figure 4/Figure 4F/Fig(4-F)-PML5 Col-0 Lines.tiff_files/Fig(4-F)-PML5 Col-0 Lines_b0v0t0z0c1x0-1024y0-1024m0.tiff
- Figure 4/Figure 4F/Fig(4-F)-PML5 Col-0 Lines.tiff_files/Fig(4-F)-PML5 Col-0 Lines_b0v0t0z0c1x0-1024y0-1024m0.tiff_metadata.xml
- Figure 4/Figure 4F/Fig(4-F)-PML5 Col-0 Lines.tiff_files/Fig(4-F)-PML5 Col-0 Lines_b0v0t0z0c2x0-1024y0-1024m0.tiff
- Figure 4/Figure 4F/Fig(4-F)-PML5 Col-0 Lines.tiff_files/Fig(4-F)-PML5 Col-0 Lines_b0v0t0z0c2x0-1024y0-1024m0.tiff_metadata.xml
- Figure 4/Figure 4F/Fig(4-F)-PML5 Col-0 Lines.tiff_files/Thumbs.db
- Figure 4/Figure 4F/Fig(4-F)-PML5 Col-0 Lines.tiff_metadata.xml
- Figure 4/Figure 4F/Fig(4-F)-PML5 Col-0 Lines/
- Figure 4/Figure 4F/Fig(4-F)-PML5 Col-0 Lines/Image 14_c1.jpg
- Figure 4/Figure 4F/Fig(4-F)-PML5 Col-0 Lines/Image 14_c1-3.jpg
- Figure 4/Figure 4F/Fig(4-F)-PML5 Col-0 Lines/Image 14_c2.jpg
- Figure 4/Figure 4F/Fig(4-F)-PML5 Col-0 Lines/Image 14_c3.jpg
- Figure 4/Figure 4F/Fig(4-F)-PML5 Col-0 Lines/Thumbs.db
- Figure 4/Figure 4F/Thumbs.db
- Figure 4/Figure 4G/
- Figure 4/Figure 4G/Black white/
- Figure 4/Figure 4G/Black white/Bright Field.tif
- Figure 4/Figure 4G/Black white/GFP (PML5-GFP).tif
- Figure 4/Figure 4G/Black white/RFP (CBL6-mCherry).tif
- Figure 4/Figure 4G/Black white/Thumbs.db
- Figure 4/Figure 4G/Bright Field.tif
- Figure 4/Figure 4G/GFP (PML5-GFP).tif
- Figure 4/Figure 4G/RFP (CBL6-mCherry).tif
- Figure 4/Figure 4G/Thumbs.db
- Figure 4/README.txt
