# Supplementary material for: Activation of an atypical plant NLR with an N-terminal deletion initiates cell death at the vacuole
Source: EMBO Rep. 2024 Sep 6;25(10):19. doi: 10.1038/s44319-024-00240-4 (PMC11467418; doi:10.1038/s44319-024-00240-4)
Supplement: Supplementary file 9 — Source data Fig. 4 [file 44319_2024_240_MOESM9_ESM.zip › Figure 4/Figure 4A/Fig(4-A)-PML5+Golgi.xlsx]

## Sheet: Fig(4-D)-PML5+Nucleo-Cytosol
Distance(nm)	Channel_1::Ch1-T1!!R	Channel_3::ChS1-T2!!R
0	3	3
159.748	3	4
319.496	3	4
479.244	2	3
638.992	5	2
798.74	2	4
958.488	4	3
1118.24	3	4
1277.98	7	5
1437.73	8	5
1597.48	7	4
1757.23	20	15
1916.98	19	20
2076.72	41	24
2236.47	61	44
2396.22	42	63
2555.97	90	67
2715.72	112	69
2875.46	45	69
3035.21	64	49
3194.96	16	25
3354.71	16	25
3514.45	13	15
3674.2	13	8
3833.95	13	8
3993.7	14	5
4153.45	4	4
4313.19	7	7
4472.94	7	7
4632.69	6	17
4792.44	29	39
4952.19	34	47
5111.93	66	68
5271.68	82	74
5431.43	62	52
5591.18	84	59
5750.93	67	35
5910.67	31	22
6070.42	9	6
6230.17	6	4
6389.92	6	3
6549.67	0	2
6709.41	2	3
6869.16	2	3
7028.91	0	2
7188.66	1	2
7348.41	1	2
7508.15	4	4
7667.9	28	18
7827.65	43	36
7987.4	43	36
8147.15	79	62
8306.89	93	71
8466.64	104	73
8626.39	67	60
8786.14	80	52
8945.88	60	43
9105.63	47	32
9265.38	57	28
9425.13	40	25
9584.88	24	17
9744.62	14	14
9904.37	4	18
10064.1	14	9
10223.9	17	12
10383.6	7	12
10543.4	4	12
10703.1	4	13
10862.9	8	18
11022.6	8	18
11182.4	2	27

## Sheet: Sheet1
Distance	Ch1-T1	Ch2-T1	ChS1-T2
nm
0	3	0	3
159.748	3	1	4
319.496	3	1	4
479.244	2	0	3
638.992	5	1	2
798.74	2	1	4
958.488	4	1	3
1118.24	3	1	4
1277.98	7	0	5
1437.73	8	0	5
1597.48	7	1	4
1757.23	20	1	15
1916.98	19	1	20
2076.72	41	2	24
2236.47	61	1	44
2396.22	42	3	63
2555.97	90	4	67
2715.72	112	2	69
2875.46	45	3	69
3035.21	64	2	49
3194.96	16	1	25
3354.71	16	1	25
3514.45	13	1	15
3674.2	13	0	8
3833.95	13	0	8
3993.7	14	1	5
4153.45	4	0	4
4313.19	7	0	7
4472.94	7	0	7
4632.69	6	2	17
4792.44	29	2	39
4952.19	34	4	47
5111.93	66	4	68
5271.68	82	5	74
5431.43	62	3	52
5591.18	84	3	59
5750.93	67	3	35
5910.67	31	1	22
6070.42	9	1	6
6230.17	6	1	4
6389.92	6	1	3
6549.67	0	1	2
6709.41	2	1	3
6869.16	2	1	3
7028.91	0	1	2
7188.66	1	0	2
7348.41	1	0	2
7508.15	4	1	4
7667.9	28	2	18
7827.65	43	4	36
7987.4	43	4	36
8147.15	79	2	62
8306.89	93	3	71
8466.64	104	4	73
8626.39	67	1	60
8786.14	80	1	52
8945.88	60	2	43
9105.63	47	2	32
9265.38	57	2	28
9425.13	40	2	25
9584.88	24	1	17
9744.62	14	1	14
9904.37	4	1	18
10064.1	14	1	9
10223.9	17	1	12
10383.6	7	1	12
10543.4	4	2	12
10703.1	4	3	13
10862.9	8	2	18
11022.6	8	2	18
11182.4	2	1	27
