# Supplementary material for: Activation of an atypical plant NLR with an N-terminal deletion initiates cell death at the vacuole
Source: EMBO Rep. 2024 Sep 6;25(10):19. doi: 10.1038/s44319-024-00240-4 (PMC11467418; doi:10.1038/s44319-024-00240-4)
Supplement: Supplementary file 9 — Source data Fig. 4 [file 44319_2024_240_MOESM9_ESM.zip › Figure 4/Figure 4B/Fig(4-B)-PML5+Vacuolar.xlsx]

## Sheet: Fig(4-B)-PML5+Vacuolar
Distance(nm)	Channel_1::Ch1-T1!!R	Channel_3::ChS1-T2!!R
0	0	6
245.36	3	7
490.721	3	7
736.081	4	8
981.441	4	8
1226.8	2	7
1472.16	5	8
1717.52	3	5
1962.88	5	7
2208.24	5	7
2453.6	1	9
2698.96	6	7
2944.32	2	7
3189.68	3	8
3435.04	10	8
3680.4	6	8
3925.77	8	9
4171.13	9	11
4416.49	8	8
4661.85	10	10
4907.21	15	9
5152.57	28	9
5397.93	16	10
5643.29	12	10
5888.65	16	10
6134.01	10	11
6379.37	12	12
6624.73	11	9
6870.09	9	9
7115.45	14	12
7360.81	20	12
7606.17	20	12
7851.53	15	7
8096.89	18	7
8342.25	12	5
8587.61	12	5
8832.97	18	5
9078.33	10	4
9323.69	10	4
9569.05	8	4
9814.41	4	4
10059.8	5	5
10305.1	3	5
10550.5	6	6
10795.9	5	5
11041.2	5	5
11286.6	3	4
11531.9	4	5
11777.3	4	6
12022.7	6	4
12268	4	5
12513.4	4	4
12758.7	1	4
13004.1	3	4
13249.5	3	2
13494.8	9	3
13740.2	6	5
13985.5	12	5
14230.9	6	3
14476.3	5	4
14721.6	6	3
14967	4	3
15212.3	2	3
15457.7	6	3
15703.1	9	3
15948.4	2	3
16193.8	8	4
16439.1	8	4
16684.5	9	3
16929.9	1	3
17175.2	3	1
17420.6	8	4
17665.9	3	3
17911.3	4	3
18156.7	4	3
18402	4	3
18647.4	9	3
18892.7	9	3
19138.1	10	2
19383.5	8	3
19628.8	12	3
19874.2	16	4
20119.5	20	3
20364.9	16	3
20610.3	16	4
20855.6	12	4
21101	8	4
21346.3	9	4
21591.7	9	4
21837.1	9	5
22082.4	6	4
22327.8	3	4
22573.1	5	5
22818.5	4	5
23063.9	3	4
23309.2	5	4
23554.6	1	3
23800	1	5
24045.3	2	3
24290.7	2	5
24536	3	5
24781.4	3	4
25026.8	4	4
25272.1	4	4
25517.5	2	4
25762.8	4	3
26008.2	4	3
26253.6	4	4
26498.9	6	3
26744.3	4	4
26989.6	4	4
27235	2	4
27480.4	4	3
27725.7	4	3
27971.1	3	3
28216.4	2	3
28461.8	1	3
28707.2	2	3
28952.5	3	4
29197.9	2	4
29443.2	5	3
29688.6	2	4
29934	1	3
30179.3	5	5
30424.7	2	2
30670	4	4
30915.4	1	2
31160.8	3	3
31406.1	1	3
31651.5	3	3
31896.8	2	4
32142.2	1	3
32387.6	3	3
32632.9	3	3
32878.3	3	4
33123.6	1	3
33369	1	3
33614.4	1	2
33859.7	2	2
34105.1	3	3
34350.4	3	3
34595.8	1	4
34841.2	1	4
35086.5	5	3
35331.9	1	2
35577.2	2	2
