# Supplementary material for: Activation of an atypical plant NLR with an N-terminal deletion initiates cell death at the vacuole
Source: EMBO Rep. 2024 Sep 6;25(10):19. doi: 10.1038/s44319-024-00240-4 (PMC11467418; doi:10.1038/s44319-024-00240-4)
Supplement: Supplementary file 9 — Source data Fig. 4 [file 44319_2024_240_MOESM9_ESM.zip › Figure 4/Figure 4C/Fig(4-C)-PML5+Tonoplast.xlsx]

## Sheet: Fig(4-C)-PML5+Tonoplast
Distance(nm)	Channel_1::Ch1-T1!!R	Channel_3::ChS1-T2!!R
0	2	3
207.841	1	2
415.681	1	2
623.522	1	4
831.362	2	3
1039.2	1	1
1247.04	2	1
1454.88	2	1
1662.72	1	3
1870.57	1	2
2078.41	2	2
2286.25	2	3
2494.09	2	1
2701.93	1	1
2909.77	1	1
3117.61	2	3
3325.45	2	1
3533.29	2	1
3741.13	2	2
3948.97	2	2
4156.81	1	1
4364.65	2	2
4572.49	3	2
4780.33	2	3
4988.17	1	1
5196.01	1	1
5403.85	1	1
5611.69	2	2
5819.53	3	3
6027.38	1	1
6235.22	2	1
6443.06	1	2
6650.9	2	3
6858.74	2	3
7066.58	2	3
7274.42	1	5
7482.26	5	4
7690.1	9	13
7897.94	9	13
8105.78	19	40
8313.62	25	51
8521.46	23	54
8729.3	9	26
8937.14	9	12
9144.98	6	9
9352.82	2	9
9560.66	5	4
9768.5	3	6
9976.34	2	3
10184.2	3	3
10392	3	3
10599.9	2	1
10807.7	2	1
11015.5	2	2
11223.4	2	3
11431.2	3	2
11639.1	1	1
11846.9	2	0
12054.7	2	2
12262.6	2	2
12470.4	1	2
12678.3	1	1
12886.1	1	1
13094	2	1
13301.8	2	3
13509.6	2	3
13717.5	2	3
13925.3	1	1
14133.2	1	1
14341	1	4
14548.8	1	1
14756.7	2	1
14964.5	1	3
15172.4	2	1
15380.2	1	1
15588	2	0
15795.9	3	0
16003.7	3	0
16211.6	3	2
16419.4	1	1
16627.2	2	4
16835.1	1	0
17042.9	1	3
17250.8	2	1
17458.6	3	2
17666.4	2	2
17874.3	2	4
18082.1	2	3
18290	2	1
18497.8	2	1
18705.6	2	0
18913.5	1	2
19121.3	1	1
19329.2	2	1
19537	1	1
19744.8	1	2
19952.7	2	2
20160.5	1	2
20368.4	2	2
20576.2	1	0
20784.1	2	2
20991.9	2	2
21199.7	2	2
21407.6	1	0
21615.4	2	1
21823.3	1	0
22031.1	2	1
22238.9	1	1
22446.8	1	3
22654.6	2	0
22862.5	1	0
23070.3	1	1
23278.1	1	1
23486	1	1
23693.8	2	2
23901.7	2	3
24109.5	1	4
24317.3	2	4
24525.2	2	2
24733	2	2
24940.9	2	2
25148.7	1	2
25356.5	2	2
25564.4	1	4
25772.2	1	3
25980.1	1	3
26187.9	4	6
26395.7	3	3
26603.6	4	12
26811.4	4	11
27019.3	16	43
27227.1	23	62
27434.9	15	47
27642.8	5	24
27850.6	6	11
28058.5	3	6
28266.3	2	7
28474.1	2	5
28682	4	4
28889.8	2	2
29097.7	2	2
29305.5	2	3
29513.4	3	2
29721.2	4	2
29929	1	2
30136.9	1	2
30344.7	1	3
30552.6	2	2
30760.4	1	3
30968.2	2	1
31176.1	2	2
31383.9	1	2
31591.8	1	2
31799.6	2	2
32007.4	2	4
32215.3	1	1
32423.1	3	2
32631	1	2
32838.8	5	1
33046.6	2	2
33254.5	2	1
33462.3	2	1
33670.2	2	3
33878	1	1
34085.8	1	1
34293.7	2	2
34501.5	1	1
34709.4	2	2
34917.2	2	2
35125	3	1
35332.9	2	1
35540.7	2	1
35748.6	2	2
35956.4	2	3
36164.2	1	0
