# Supplementary material for: Activation of an atypical plant NLR with an N-terminal deletion initiates cell death at the vacuole
Source: EMBO Rep. 2024 Sep 6;25(10):19. doi: 10.1038/s44319-024-00240-4 (PMC11467418; doi:10.1038/s44319-024-00240-4)
Supplement: Supplementary file 9 — Source data Fig. 4 [file 44319_2024_240_MOESM9_ESM.zip › Figure 4/Figure 4D/Fig(4-D)-PML5+Nucleo-Cytosol.xlsx]

## Sheet: Fig(4-D)-PML5+Nucleo-Cytosol
Distance(nm)	Channel_1::Ch1-T1!!R	Channel_3::ChS1-T2!!R
0	0	2
129.966	0	4
259.931	2	3
389.897	6	4
519.862	5	4
649.828	6	2
779.793	4	3
909.759	2	3
1039.72	2	3
1169.69	1	3
1299.66	4	2
1429.62	9	4
1559.59	2	5
1689.55	1	4
1819.52	6	4
1949.48	3	3
2079.45	5	3
2209.41	5	4
2339.38	8	6
2469.34	3	3
2599.31	9	5
2729.28	9	4
2859.24	5	5
2989.21	9	4
3119.17	9	4
3249.14	3	6
3379.1	9	7
3509.07	13	12
3639.03	29	11
3769	11	13
3898.97	30	16
4028.93	48	23
4158.9	35	26
4288.86	33	29
4418.83	33	39
4548.79	27	36
4678.76	46	42
4808.72	37	39
4938.69	33	36
5068.66	33	30
5198.62	33	30
5328.59	36	25
5458.55	17	19
5588.52	21	15
5718.48	13	14
5848.45	12	11
5978.41	25	7
6108.38	14	6
6238.35	14	7
6368.31	6	7
6498.28	10	8
6628.24	16	6
6758.21	9	7
6888.17	25	7
7018.14	9	5
7148.1	9	5
7278.07	11	5
7408.03	10	5
7538	15	5
7667.97	14	6
7797.93	7	7
7927.9	4	3
8057.86	3	3
8187.83	3	6
8317.79	10	5
8447.76	11	5
8577.72	7	5
8707.69	7	4
8837.66	6	5
8967.62	7	4
9097.59	10	3
9227.55	4	5
9357.52	4	5
9487.48	4	4
9617.45	9	4
9747.41	5	4
9877.38	2	4
10007.3	10	4
10137.3	6	4
10267.3	6	4
10397.2	11	3
10527.2	6	4
10657.2	4	4
10787.1	4	4
10917.1	7	5
11047.1	6	5
11177	4	5
11307	2	4
11437	9	4
11566.9	2	5
11696.9	7	5
11826.9	6	4
11956.8	8	5
12086.8	5	4
12216.8	8	5
12346.7	7	5
12476.7	18	5
12606.7	6	5
12736.6	9	4
12866.6	8	5
12996.6	6	6
13126.5	2	5
13256.5	3	4
13386.4	5	5
13516.4	5	5
13646.4	10	6
13776.3	4	6
13906.3	10	4
14036.3	2	6
14166.2	4	6
14296.2	2	6
14426.2	5	7
14556.1	6	5
14686.1	8	7
14816.1	4	5
14946	7	8
15076	11	7
15206	17	5
15335.9	16	9
15465.9	7	8
15595.9	1	12
15725.8	7	9
15855.8	16	11
15985.8	9	11
16115.7	11	14
16245.7	16	14
16375.7	14	10
16505.6	11	14
16635.6	26	13
16765.6	10	14
16895.5	7	18
17025.5	27	18
17155.4	20	20
17285.4	40	24
17415.4	45	21
17545.3	45	21
17675.3	22	21
17805.3	39	21
17935.2	16	23
18065.2	30	25
18195.2	33	22
18325.1	35	23
18455.1	21	17
18585.1	25	17
18715	36	16
18845	10	11
18975	21	13
19104.9	6	12
19234.9	3	5
19364.9	7	6
19494.8	4	6
19624.8	6	4
19754.8	5	4
19884.7	2	4
20014.7	2	4
20144.7	1	4
20274.6	4	3
20404.6	2	3
20534.6	2	3
20664.5	6	2
20794.5	2	3
20924.4	0	2
21054.4	3	2
21184.4	2	3
21314.3	1	1
21444.3	4	1
21574.3	2	1
21704.2	2	1
21834.2	1	3
21964.2	6	2
22094.1	0	1
22224.1	3	2
22354.1	2	2
22484	2	1
22614	1	1
22744	2	2
22873.9	5	2
23003.9	2	3
23133.9	5	2
23263.8	6	3
23393.8	8	1
23523.8	4	2
23653.7	2	2
23783.7	2	2
23913.7	5	2
24043.6	2	1
24173.6	2	2
24303.6	3	2
24433.5	1	2
24563.5	3	2
24693.4	5	2
24823.4	4	3
24953.4	5	1
25083.3	1	1
25213.3	2	2
25343.3	5	3
25473.2	8	3
25603.2	3	2
25733.2	4	2
25863.1	5	2
25993.1	7	2
26123.1	3	2
26253	7	4
26383	9	3
26513	12	3
26642.9	10	1
26772.9	6	3
26902.9	12	3
27032.8	11	5
27162.8	12	3
27292.8	10	5
27422.7	11	5
27552.7	10	4
27682.7	17	6
27812.6	8	5
27942.6	8	5
28072.6	24	5
28202.5	7	5
28332.5	13	7
28462.4	31	7
28592.4	10	6
28722.4	27	4
28852.3	14	7
28982.3	24	11
29112.3	21	10
29242.2	53	15
29372.2	22	20
29502.2	33	22
29632.1	49	37
29762.1	38	38
29892.1	38	38
30022	44	44
30152	50	34
30282	47	33
30411.9	33	36
30541.9	35	33
30671.9	34	32
30801.8	25	27
30931.8	28	25
31061.8	23	19
31191.7	18	21
31321.7	9	22
31451.7	21	21
31581.6	11	21
31711.6	21	22
31841.6	28	15
31971.5	28	15
32101.5	16	19
32231.4	12	19
32361.4	10	14
32491.4	24	13
32621.3	15	14
32751.3	16	11
32881.3	11	12
33011.2	12	9
33141.2	16	8
33271.2	13	5
33401.1	7	3
33531.1	3	5
33661.1	3	3
33791	7	3
33921	3	3
34051	2	2
34180.9	6	2
34310.9	2	2
34440.9	4	2
34570.8	6	2
34700.8	3	2
34830.8	3	1
34960.7	3	2
35090.7	2	3
35220.7	1	1
35350.6	1	1
35480.6	0	2
35610.6	1	1
35740.5	1	1
35870.5	0	2
36000.4	4	1
