# Supplementary material for: Activation of an atypical plant NLR with an N-terminal deletion initiates cell death at the vacuole
Source: EMBO Rep. 2024 Sep 6;25(10):19. doi: 10.1038/s44319-024-00240-4 (PMC11467418; doi:10.1038/s44319-024-00240-4)
Supplement: Supplementary file 9 — Source data Fig. 4 [file 44319_2024_240_MOESM9_ESM.zip › Figure 4/Figure 4E/Fig(4-E)-PML5+PM.xlsx]

## Sheet: Fig(4-E)-PML5+PM
Distance(nm)	Channel_1::Ch1-T1!!R	Channel_3::ChS1-T2!!R
0	5	3
104.03	3	4
208.059	0	3
312.089	1	2
416.119	0	3
520.149	1	3
624.178	0	2
728.208	1	5
832.238	4	2
936.268	0	3
1040.3	0	3
1144.33	0	3
1248.36	2	3
1352.39	0	4
1456.42	1	3
1560.45	4	2
1664.48	0	3
1768.51	3	2
1872.54	3	4
1976.57	3	4
2080.59	0	2
2184.62	2	2
2288.65	5	2
2392.68	7	2
2496.71	0	2
2600.74	2	3
2704.77	1	4
2808.8	0	2
2912.83	0	4
3016.86	1	3
3120.89	0	3
3224.92	0	3
3328.95	1	3
3432.98	0	3
3537.01	1	2
3641.04	0	4
3745.07	1	3
3849.1	1	3
3953.13	1	3
4057.16	2	4
4161.19	4	2
4265.22	0	2
4369.25	6	3
4473.28	4	4
4577.31	3	4
4681.34	1	2
4785.37	2	4
4889.4	1	1
4993.43	1	1
5097.46	1	5
5201.49	4	3
5305.52	4	3
5409.55	1	3
5513.58	1	2
5617.61	5	3
5721.64	2	2
5825.67	3	3
5929.7	9	3
6033.73	7	2
6137.75	15	3
6241.78	15	3
6345.81	15	2
6449.84	13	3
6553.87	8	3
6657.9	17	2
6761.93	25	4
6865.96	10	2
6969.99	24	3
7074.02	24	3
7178.05	6	2
7282.08	11	4
7386.11	1	2
7490.14	13	2
7594.17	13	2
7698.2	14	3
7802.23	9	3
7906.26	9	3
8010.29	9	3
8114.32	14	3
8218.35	11	5
8322.38	11	4
8426.41	12	6
8530.44	11	3
8634.47	9	4
8738.5	6	5
8842.53	3	5
8946.56	15	7
9050.59	9	4
9154.62	5	3
9258.65	5	3
9362.68	11	4
9466.71	5	5
9570.74	6	5
9674.77	10	5
9778.8	7	6
9882.83	8	6
9986.86	9	9
10090.9	9	9
10194.9	3	8
10298.9	7	8
10403	4	8
10507	6	11
10611	16	14
10715.1	7	12
10819.1	6	13
10923.1	7	17
11027.2	9	21
11131.2	7	28
11235.2	5	34
11339.2	5	34
11443.3	15	43
11547.3	6	34
11651.3	11	37
11755.4	15	33
11859.4	13	33
11963.4	11	30
12067.5	15	23
12171.5	12	27
12275.5	10	21
12379.5	6	16
12483.6	5	15
12587.6	18	14
12691.6	5	12
12795.7	21	12
12899.7	7	10
13003.7	4	12
13107.7	4	12
13211.8	12	10
13315.8	10	10
13419.8	4	10
13523.9	2	10
13627.9	3	8
13731.9	5	7
13836	5	9
13940	1	8
14044	2	7
14148	1	7
14252.1	2	7
14356.1	2	7
14460.1	5	6
14564.2	3	6
14668.2	1	6
14772.2	0	10
14876.3	3	7
14980.3	3	7
15084.3	2	8
18975	21	13
19104.9	6	12
19234.9	3	5
19364.9	7	6
19494.8	4	6
19624.8	6	4
19754.8	5	4
19884.7	2	4
20014.7	2	4
20144.7	1	4
20274.6	4	3
20404.6	2	3
20534.6	2	3
20664.5	6	2
20794.5	2	3
20924.4	0	2
21054.4	3	2
21184.4	2	3
21314.3	1	1
21444.3	4	1
21574.3	2	1
21704.2	2	1
21834.2	1	3
21964.2	6	2
22094.1	0	1
22224.1	3	2
22354.1	2	2
22484	2	1
22614	1	1
22744	2	2
22873.9	5	2
23003.9	2	3
23133.9	5	2
23263.8	6	3
23393.8	8	1
23523.8	4	2
23653.7	2	2
23783.7	2	2
23913.7	5	2
24043.6	2	1
24173.6	2	2
24303.6	3	2
24433.5	1	2
24563.5	3	2
24693.4	5	2
24823.4	4	3
24953.4	5	1
25083.3	1	1
25213.3	2	2
25343.3	5	3
25473.2	8	3
25603.2	3	2
25733.2	4	2
25863.1	5	2
25993.1	7	2
26123.1	3	2
26253	7	4
26383	9	3
26513	12	3
26642.9	10	1
26772.9	6	3
26902.9	12	3
27032.8	11	5
27162.8	12	3
27292.8	10	5
27422.7	11	5
27552.7	10	4
27682.7	17	6
27812.6	8	5
27942.6	8	5
28072.6	24	5
28202.5	7	5
28332.5	13	7
28462.4	31	7
28592.4	10	6
28722.4	27	4
28852.3	14	7
28982.3	24	11
29112.3	21	10
29242.2	53	15
29372.2	22	20
29502.2	33	22
29632.1	49	37
29762.1	38	38
29892.1	38	38
30022	44	44
30152	50	34
30282	47	33
30411.9	33	36
30541.9	35	33
30671.9	34	32
30801.8	25	27
30931.8	28	25
31061.8	23	19
31191.7	18	21
31321.7	9	22
31451.7	21	21
31581.6	11	21
31711.6	21	22
31841.6	28	15
31971.5	28	15
32101.5	16	19
32231.4	12	19
32361.4	10	14
32491.4	24	13
32621.3	15	14
32751.3	16	11
32881.3	11	12
33011.2	12	9
33141.2	16	8
33271.2	13	5
33401.1	7	3
33531.1	3	5
33661.1	3	3
33791	7	3
33921	3	3
34051	2	2
34180.9	6	2
34310.9	2	2
34440.9	4	2
34570.8	6	2
34700.8	3	2
34830.8	3	1
34960.7	3	2
35090.7	2	3
35220.7	1	1
35350.6	1	1
35480.6	0	2
35610.6	1	1
35740.5	1	1
35870.5	0	2
36000.4	4	1
