# Supplementary material for: Activation of an atypical plant NLR with an N-terminal deletion initiates cell death at the vacuole
Source: EMBO Rep. 2024 Sep 6;25(10):19. doi: 10.1038/s44319-024-00240-4 (PMC11467418; doi:10.1038/s44319-024-00240-4)
Supplement: Supplementary file 9 — Source data Fig. 4 [file 44319_2024_240_MOESM9_ESM.zip › Figure 4/Figure 4F/Fig(4-F)-PML5 Col-0 Lines.tiff_metadata.xml]

<?xml version="1.0" encoding="utf-8"?>
<ImageMetadata>
  <Version>1.0</Version>
  <Experiment>
    <ExperimentBlockIndex>0</ExperimentBlockIndex>
    <ExperimentBlocks>
      <AcquisitionBlock>
        <AcquisitionModeSetup>
          <BiDirectional>true</BiDirectional>
          <BiDirectionalZ>false</BiDirectionalZ>
          <BitsPerSample>8</BitsPerSample>
          <CameraBinning>1</CameraBinning>
          <CameraFrameHeight>1030</CameraFrameHeight>
          <CameraFrameOffsetX>0</CameraFrameOffsetX>
          <CameraFrameOffsetY>0</CameraFrameOffsetY>
          <CameraFrameWidth>1300</CameraFrameWidth>
          <CameraSuperSampling>0</CameraSuperSampling>
          <DimensionT>50</DimensionT>
          <DimensionX>1024</DimensionX>
          <DimensionY>1024</DimensionY>
          <DimensionZ>1</DimensionZ>
          <FilterMethod>Average</FilterMethod>
          <FilterMode>Line</FilterMode>
          <FilterSamplingNumber>4</FilterSamplingNumber>
          <FitFramesizeToRoi>false</FitFramesizeToRoi>
          <HdrEnabled>false</HdrEnabled>
          <HdrImagingMode>0</HdrImagingMode>
          <HdrIntensity>1</HdrIntensity>
          <HdrNumFrames>1</HdrNumFrames>
          <InterpolationY>1</InterpolationY>
          <Objective>Plan-Apochromat 20x/0.8 M27</Objective>
          <OffsetX>-1.0164399999999999e-020</OffsetX>
          <OffsetY>0</OffsetY>
          <OffsetZ>-0.00041193400000000003</OffsetZ>
          <ReferenceZ>-2.9025000000000001e-005</ReferenceZ>
          <PixelPeriod>2.0606060606060607e-006</PixelPeriod>
          <Rotation>0</Rotation>
          <AcquisitionMode>Frame</AcquisitionMode>
          <RtBinning>1</RtBinning>
          <RtFrameHeight>512</RtFrameHeight>
          <RtFrameWidth>512</RtFrameWidth>
          <RtLinePeriod>3.0000000000000001e-005</RtLinePeriod>
          <RtOffsetX>0</RtOffsetX>
          <RtOffsetY>0</RtOffsetY>
          <RtRegionHeight>512</RtRegionHeight>
          <RtRegionWidth>512</RtRegionWidth>
          <RtSuperSampling>1</RtSuperSampling>
          <RtZoom>1</RtZoom>
          <ScalingX>3.1933300806301501e-007</ScalingX>
          <ScalingY>3.1933300806301501e-007</ScalingY>
          <ScalingZ>7.5000000000000002e-007</ScalingZ>
          <SimRotations>3</SimRotations>
          <TimeSeries>false</TimeSeries>
          <TrackMultiplexType>Line</TrackMultiplexType>
          <UseRois>false</UseRois>
          <ZoomX>1.3</ZoomX>
          <ZoomY>1.3</ZoomY>
          <PreScan>false</PreScan>
          <FocusStabilizer>false</FocusStabilizer>
          <ScannerOnlineCorrection>true</ScannerOnlineCorrection>
          <WaitState>false</WaitState>
          <FocalDistanceLsmTubeLense>150</FocalDistanceLsmTubeLense>
          <FocalDistanceStandardTubeLense>164.5</FocalDistanceStandardTubeLense>
          <FocalDistanceScanLense>52.5</FocalDistanceScanLense>
          <ApertureDiameter>4.4099999999999993</ApertureDiameter>
          <SamplingStart>1</SamplingStart>
          <SamplingEnd>1</SamplingEnd>
          <RequestedScanSpeed>1</RequestedScanSpeed>
        </AcquisitionModeSetup>
        <TimeSeriesSetup>
          <StartMode>
            <DigitalOut></DigitalOut>
            <Manual></Manual>
          </StartMode>
          <StopMode>
            <DigitalOut></DigitalOut>
            <Manual></Manual>
          </StopMode>
        </TimeSeriesSetup>
        <ZStackSetup>
          <StackBrightnessCorrection>false</StackBrightnessCorrection>
          <StackBrightnessCorrections>
            <Positions></Positions>
            <Extrapolate>false</Extrapolate>
            <Interpolation>Cubic</Interpolation>
          </StackBrightnessCorrections>
        </ZStackSetup>
        <MultiTrackSetup>
          <TrackSetup Name="Track 1">
            <Attenuators>
              <Attenuator>
                <Wavelength>4.8800000000000003e-007</Wavelength>
                <Transmission>0.23327731092436976</Transmission>
                <LaserSuppression>false</LaserSuppression>
                <ExcitationIntensity>0</ExcitationIntensity>
                <Laser>ArgonRemote</Laser>
                <Polarization_Stokes0>1</Polarization_Stokes0>
                <Polarization_Stokes1>-1</Polarization_Stokes1>
                <Polarization_Stokes2>0</Polarization_Stokes2>
                <Polarization_Stokes3>0</Polarization_Stokes3>
              </Attenuator>
            </Attenuators>
            <BeamSplitters>
              <BeamSplitter>
                <Identifier>MainBeamSplitterDescanned1</Identifier>
                <Filter>MBS 488</Filter>
                <BeamSplitterServoPosition>0</BeamSplitterServoPosition>
              </BeamSplitter>
              <BeamSplitter>
                <Identifier>MainBeamSplitterDescanned2</Identifier>
                <Filter>MBS -405</Filter>
                <BeamSplitterServoPosition>0</BeamSplitterServoPosition>
              </BeamSplitter>
              <BeamSplitter>
                <Identifier>DichroicBeamSplitterDescanned1</Identifier>
                <Filter>Mirror</Filter>
                <BeamSplitterServoPosition>0</BeamSplitterServoPosition>
              </BeamSplitter>
              <BeamSplitter>
                <Identifier>MainBeamSplitterNonDescanned</Identifier>
                <Filter>NoneLSM</Filter>
                <BeamSplitterServoPosition>0</BeamSplitterServoPosition>
              </BeamSplitter>
            </BeamSplitters>
            <BleachSetup></BleachSetup>
            <Collimators>
              <Collimator>
                <Name>LSMCOLLI_V</Name>
                <Position>912</Position>
              </Collimator>
            </Collimators>
            <Detectors>
              <Detector Name="PMT" Id="205019301012238443841929347881949435049">
                <DetectorIdentifier>DescannedPmt1</DetectorIdentifier>
                <PureRatioSource>false</PureRatioSource>
                <ImageChannelName>Ch1</ImageChannelName>
                <Voltage>842.70979999999997</Voltage>
                <AmplifierGain>2</AmplifierGain>
                <AmplifierOffset>0</AmplifierOffset>
                <PinholeDiameter>4.3845599999999992e-005</PinholeDiameter>
                <SpectralScanChannels>32</SpectralScanChannels>
                <Dye>EYFP</Dye>
                <Folder>EYFP</Folder>
                <Palette>LsmDetectorPalette_0_0</Palette>
                <Color>#00FF00</Color>
                <DetectorMode>Integration</DetectorMode>
                <DigitalGain>1</DigitalGain>
                <DigitalOffset>0</DigitalOffset>
                <LaserSuppression>true</LaserSuppression>
                <DetectorWavelengthRanges>
                  <DetectorWavelengthRange>
                    <WavelengthStart>5.1945000000000006e-007</WavelengthStart>
                    <WavelengthEnd>5.4982000000000004e-007</WavelengthEnd>
                  </DetectorWavelengthRange>
                </DetectorWavelengthRanges>
                <AiryScanMode>Off</AiryScanMode>
                <AiryScanVirtualPinholeSize>1</AiryScanVirtualPinholeSize>
                <AiryScanMagnification>1</AiryScanMagnification>
                <AiryScanTransformationXX>5.6968757320758057e-305</AiryScanTransformationXX>
                <AiryScanTransformationXY>1.9586150169404156e-306</AiryScanTransformationXY>
                <AiryScanTransformationYX>1.808299040969669e-308</AiryScanTransformationYX>
                <AiryScanTransformationYY>5.6971777762107043e-306</AiryScanTransformationYY>
              </Detector>
              <Detector Name="PMT" Id="27760633081302853093320448651805194452">
                <DetectorIdentifier>DescannedPmt2</DetectorIdentifier>
                <PureRatioSource>false</PureRatioSource>
                <ImageChannelName>Ch2</ImageChannelName>
                <Voltage>750</Voltage>
                <AmplifierGain>0.40000000000000002</AmplifierGain>
                <AmplifierOffset>0</AmplifierOffset>
                <PinholeDiameter>4.3845599999999992e-005</PinholeDiameter>
                <SpectralScanChannels>32</SpectralScanChannels>
                <Dye>Chlorophyll A</Dye>
                <Folder>Chlorophyll A</Folder>
                <Palette>LsmDetectorPalette_0_1</Palette>
                <Color>#00FFFF</Color>
                <DetectorMode>Integration</DetectorMode>
                <DigitalGain>1</DigitalGain>
                <DigitalOffset>0</DigitalOffset>
                <LaserSuppression>true</LaserSuppression>
                <DetectorWavelengthRanges>
                  <DetectorWavelengthRange>
                    <WavelengthStart>6.5626000000000003e-007</WavelengthStart>
                    <WavelengthEnd>6.7648000000000009e-007</WavelengthEnd>
                  </DetectorWavelengthRange>
                </DetectorWavelengthRanges>
                <AiryScanMode>Off</AiryScanMode>
                <AiryScanVirtualPinholeSize>1</AiryScanVirtualPinholeSize>
                <AiryScanMagnification>1</AiryScanMagnification>
                <AiryScanTransformationXX>5.6968757320758057e-305</AiryScanTransformationXX>
                <AiryScanTransformationXY>1.9586150169404156e-306</AiryScanTransformationXY>
                <AiryScanTransformationYX>1.808299040969669e-308</AiryScanTransformationYX>
                <AiryScanTransformationYY>5.6971777762107043e-306</AiryScanTransformationYY>
              </Detector>
              <Detector Name="" Id="258123532112275504638423932631706946662">
                <DetectorIdentifier>NonDescannedTransmissionPmt1</DetectorIdentifier>
                <PureRatioSource>false</PureRatioSource>
                <ImageChannelName>T PMT</ImageChannelName>
                <Voltage>185.11547110675815</Voltage>
                <AmplifierGain>1</AmplifierGain>
                <AmplifierOffset>0</AmplifierOffset>
                <PinholeDiameter>0</PinholeDiameter>
                <SpectralScanChannels>32</SpectralScanChannels>
                <Dye></Dye>
                <Folder></Folder>
                <Palette>LsmDetectorPalette_0_2</Palette>
                <Color>#FFFFFF</Color>
                <DetectorMode>Integration</DetectorMode>
                <DigitalGain>1</DigitalGain>
                <DigitalOffset>0</DigitalOffset>
                <LaserSuppression>true</LaserSuppression>
                <AiryScanMode>Off</AiryScanMode>
                <AiryScanVirtualPinholeSize>1</AiryScanVirtualPinholeSize>
                <AiryScanMagnification>1</AiryScanMagnification>
                <AiryScanTransformationXX>5.6968757320758057e-305</AiryScanTransformationXX>
                <AiryScanTransformationXY>1.9586150169404156e-306</AiryScanTransformationXY>
                <AiryScanTransformationYX>1.808299040969669e-308</AiryScanTransformationYX>
                <AiryScanTransformationYY>5.6971777762107043e-306</AiryScanTransformationYY>
              </Detector>
            </Detectors>
            <CenterWavelength>5.5279100700000023e-007</CenterWavelength>
            <CondensorFrontlensPosition>-1</CondensorFrontlensPosition>
            <CondensorRevolverFilter></CondensorRevolverFilter>
            <TubeLensPosition>Lens LSM</TubeLensPosition>
            <FieldStopPosition>-1</FieldStopPosition>
            <CondensorAperture>-1</CondensorAperture>
            <FilterTransmission>-1</FilterTransmission>
            <CameraIntegrationTime>2.0606060606060607e-006</CameraIntegrationTime>
            <DeviceMode>LSM_ChannelMode</DeviceMode>
            <TransmittedLightLampIntensity>0</TransmittedLightLampIntensity>
            <ReflectedLightLampIntensity>0</ReflectedLightLampIntensity>
            <LaserSuppressionMode>None</LaserSuppressionMode>
            <TirfAngle>0</TirfAngle>
            <PalmSlider>true</PalmSlider>
            <SimGratingPeriod>0</SimGratingPeriod>
            <FWLive405Position></FWLive405Position>
            <FWFOVPosition></FWFOVPosition>
          </TrackSetup>
        </MultiTrackSetup>
        <TilesSetup>
          <PositionGroups>
            <PositionGroup>
              <AutoFocusMode>Off</AutoFocusMode>
              <AutoFocusOffset>0</AutoFocusOffset>
            </PositionGroup>
          </PositionGroups>
        </TilesSetup>
        <Lasers>
          <Laser>
            <LaserPower>0.02</LaserPower>
            <LaserName>DPSS 561-10</LaserName>
          </Laser>
          <Laser>
            <LaserPower>0.025000000000000001</LaserPower>
            <LaserName>ArgonRemote</LaserName>
          </Laser>
        </Lasers>
      </AcquisitionBlock>
    </ExperimentBlocks>
  </Experiment>
  <CustomAttributes>
    <OverviewImageScalingFactor>1</OverviewImageScalingFactor>
  </CustomAttributes>
  <Information>
    <User Id="0">
      <DisplayName>bbbci01</DisplayName>
    </User>
    <Application>
      <Name>AIMApplication</Name>
      <Version>14.0.20.201</Version>
    </Application>
    <Document>
      <Name>Image 14</Name>
      <Description></Description>
      <Comment></Comment>
      <UserName>sruth</UserName>
      <CreationDate>2021-03-21T14:41:57</CreationDate>
      <SubType>Image</SubType>
      <Rating>0</Rating>
      <Title>Image 14</Title>
    </Document>
    <Image>
      <OriginalScanData>true</OriginalScanData>
      <PixelType>Bgr24</PixelType>
      <ComponentBitCount>8</ComponentBitCount>
      <SizeX>1024</SizeX>
      <SizeY>1024</SizeY>
      <SizeC>3</SizeC>
      <SizeZ>1</SizeZ>
      <SizeT>1</SizeT>
      <SizeB>1</SizeB>
      <SizeV>1</SizeV>
      <SizeM>1</SizeM>
      <CurrentCompressionParameters></CurrentCompressionParameters>
      <Dimensions>
        <Channels>
          <Channel Id="205019301012238443841929347881949435049" Name="Ch1">
            <IlluminationType>Epifluorescence</IlluminationType>
            <ContrastMethod>Fluorescence</ContrastMethod>
            <PinholeSizeAiry>1.0755454885951756</PinholeSizeAiry>
            <Fluor>EYFP</Fluor>
            <ExcitationWavelength>488.00000000000006</ExcitationWavelength>
            <EmissionWavelength>534.6350000000001</EmissionWavelength>
            <ChannelType>Unspecified</ChannelType>
            <PixelType>Bgr24</PixelType>
            <ComponentBitCount>8</ComponentBitCount>
            <AcquisitionMode>LaserScanningConfocalMicroscopy</AcquisitionMode>
            <DetectionWavelength>
              <Ranges>519.45-549.82</Ranges>
            </DetectionWavelength>
            <DetectorSettings>
              <Binning>1x1</Binning>
              <PhotonConversionFactor>2098.9711516471411</PhotonConversionFactor>
              <Gain>842.70979999999997</Gain>
              <DigitalGain>2</DigitalGain>
              <Offset>0</Offset>
              <Detector Id="Detector:0:0" />
            </DetectorSettings>
            <LightSourcesSettings>
              <LightSourceSettings>
                <Attenuation>0.76672268907563024</Attenuation>
                <Wavelength>488.00000000000006</Wavelength>
                <Polarization>
                  <StokesParameter1>1</StokesParameter1>
                  <StokesParameter2>-1</StokesParameter2>
                  <StokesParameter3>0</StokesParameter3>
                  <StokesParameter4>0</StokesParameter4>
                </Polarization>
                <LightSource Id="LightSource:1" />
              </LightSourceSettings>
            </LightSourcesSettings>
            <LaserScanInfo>
              <PixelTime>2.0606060606060607e-006</PixelTime>
              <ZoomX>1.3</ZoomX>
              <ZoomY>1.3</ZoomY>
              <SampleRotation>0</SampleRotation>
              <SampleOffsetX>-1.0164399999999999e-020</SampleOffsetX>
              <SampleOffsetY>0</SampleOffsetY>
              <LineTime>3.0000000000000001e-005</LineTime>
              <FrameTime>10.128290909090909</FrameTime>
              <ScanningMode>LineSequential</ScanningMode>
              <Averaging>4</Averaging>
            </LaserScanInfo>
            <AiryscanSettings>
              <Mode>Off</Mode>
              <VirtualPinholeSize>1</VirtualPinholeSize>
              <Magnification>1</Magnification>
              <TransformationXX>5.6968757320758057E-305</TransformationXX>
              <TransformationXY>1.9586150169404156E-306</TransformationXY>
              <TransformationYX>1.808299040969669E-308</TransformationYX>
              <TransformationYY>5.6971777762107043E-306</TransformationYY>
            </AiryscanSettings>
          </Channel>
          <Channel Id="27760633081302853093320448651805194452" Name="Ch2">
            <IlluminationType>Epifluorescence</IlluminationType>
            <ContrastMethod>Fluorescence</ContrastMethod>
            <PinholeSizeAiry>0.86292039301751544</PinholeSizeAiry>
            <Fluor>Chlorophyll A</Fluor>
            <ExcitationWavelength>488.00000000000006</ExcitationWavelength>
            <EmissionWavelength>666.37000000000012</EmissionWavelength>
            <ChannelType>Unspecified</ChannelType>
            <PixelType>Bgr24</PixelType>
            <ComponentBitCount>8</ComponentBitCount>
            <AcquisitionMode>LaserScanningConfocalMicroscopy</AcquisitionMode>
            <DetectionWavelength>
              <Ranges>656.26-676.48</Ranges>
            </DetectionWavelength>
            <DetectorSettings>
              <Binning>1x1</Binning>
              <PhotonConversionFactor>2098.9711516471411</PhotonConversionFactor>
              <Gain>750</Gain>
              <DigitalGain>0.40000000000000002</DigitalGain>
              <Offset>0</Offset>
              <Detector Id="Detector:0:1" />
            </DetectorSettings>
            <LightSourcesSettings>
              <LightSourceSettings>
                <Attenuation>0.76672268907563024</Attenuation>
                <Wavelength>488.00000000000006</Wavelength>
                <Polarization>
                  <StokesParameter1>1</StokesParameter1>
                  <StokesParameter2>-1</StokesParameter2>
                  <StokesParameter3>0</StokesParameter3>
                  <StokesParameter4>0</StokesParameter4>
                </Polarization>
                <LightSource Id="LightSource:1" />
              </LightSourceSettings>
            </LightSourcesSettings>
            <LaserScanInfo>
              <PixelTime>2.0606060606060607e-006</PixelTime>
              <ZoomX>1.3</ZoomX>
              <ZoomY>1.3</ZoomY>
              <SampleRotation>0</SampleRotation>
              <SampleOffsetX>-1.0164399999999999e-020</SampleOffsetX>
              <SampleOffsetY>0</SampleOffsetY>
              <LineTime>3.0000000000000001e-005</LineTime>
              <FrameTime>10.128290909090909</FrameTime>
              <ScanningMode>LineSequential</ScanningMode>
              <Averaging>4</Averaging>
            </LaserScanInfo>
            <AiryscanSettings>
              <Mode>Off</Mode>
              <VirtualPinholeSize>1</VirtualPinholeSize>
              <Magnification>1</Magnification>
              <TransformationXX>5.6968757320758057E-305</TransformationXX>
              <TransformationXY>1.9586150169404156E-306</TransformationXY>
              <TransformationYX>1.808299040969669E-308</TransformationYX>
              <TransformationYY>5.6971777762107043E-306</TransformationYY>
            </AiryscanSettings>
          </Channel>
          <Channel Id="258123532112275504638423932631706946662" Name="T PMT">
            <IlluminationType>Epifluorescence</IlluminationType>
            <ContrastMethod>Other</ContrastMethod>
            <ChannelType>Unspecified</ChannelType>
            <PixelType>Bgr24</PixelType>
            <ComponentBitCount>8</ComponentBitCount>
            <AcquisitionMode>LaserScanningConfocalMicroscopy</AcquisitionMode>
            <DetectorSettings>
              <Binning>1x1</Binning>
              <PhotonConversionFactor>2098.9711516471411</PhotonConversionFactor>
              <Gain>185.11547110675815</Gain>
              <DigitalGain>1</DigitalGain>
              <Offset>0</Offset>
              <Detector Id="Detector:0:2" />
            </DetectorSettings>
            <LightSourcesSettings>
              <LightSourceSettings>
                <Attenuation>0.76672268907563024</Attenuation>
                <Wavelength>488.00000000000006</Wavelength>
                <Polarization>
                  <StokesParameter1>1</StokesParameter1>
                  <StokesParameter2>-1</StokesParameter2>
                  <StokesParameter3>0</StokesParameter3>
                  <StokesParameter4>0</StokesParameter4>
                </Polarization>
                <LightSource Id="LightSource:1" />
              </LightSourceSettings>
            </LightSourcesSettings>
            <LaserScanInfo>
              <PixelTime>2.0606060606060607e-006</PixelTime>
              <ZoomX>1.3</ZoomX>
              <ZoomY>1.3</ZoomY>
              <SampleRotation>0</SampleRotation>
              <SampleOffsetX>-1.0164399999999999e-020</SampleOffsetX>
              <SampleOffsetY>0</SampleOffsetY>
              <LineTime>3.0000000000000001e-005</LineTime>
              <FrameTime>10.128290909090909</FrameTime>
              <ScanningMode>LineSequential</ScanningMode>
              <Averaging>4</Averaging>
            </LaserScanInfo>
            <AiryscanSettings>
              <Mode>Off</Mode>
              <VirtualPinholeSize>1</VirtualPinholeSize>
              <Magnification>1</Magnification>
              <TransformationXX>5.6968757320758057E-305</TransformationXX>
              <TransformationXY>1.9586150169404156E-306</TransformationXY>
              <TransformationYX>1.808299040969669E-308</TransformationYX>
              <TransformationYY>5.6971777762107043E-306</TransformationYY>
            </AiryscanSettings>
          </Channel>
        </Channels>
        <Tracks>
          <Track Id="Track:0">
            <ChannelRefs>
              <ChannelRef Id="205019301012238443841929347881949435049" />
              <ChannelRef Id="27760633081302853093320448651805194452" />
              <ChannelRef Id="258123532112275504638423932631706946662" />
            </ChannelRefs>
          </Track>
        </Tracks>
        <T>
          <StartTime>0001-01-01T00:00:00+01:00</StartTime>
          <Positions>
            <BinaryList>
              <AttachmentName>TimeStamps</AttachmentName>
            </BinaryList>
          </Positions>
        </T>
        <Z>
          <XYZHandedness>Undefined</XYZHandedness>
          <ZAxisDirection>Undefined</ZAxisDirection>
          <StartPosition>0</StartPosition>
        </Z>
        <S>
          <Scenes>
            <Scene Index="0">
              <ScanMode>Meander</ScanMode>
              <ContourType>Rectangle</ContourType>
              <Positions>
                <Position X="-10851.7" Y="-6042.22" Z="-29.025" />
              </Positions>
            </Scene>
          </Scenes>
        </S>
      </Dimensions>
      <ObjectiveSettings>
        <Medium>Air</Medium>
        <RefractiveIndex>1</RefractiveIndex>
        <ObjectiveRef Id="Objective:0" />
      </ObjectiveSettings>
      <MicroscopeRef Id="Microscope:0" />
    </Image>
    <Instrument Id="Instrument:0">
      <Microscopes>
        <Microscope Id="Microscope:0">
          <System>LSM 880, AxioObserver</System>
        </Microscope>
      </Microscopes>
      <LightSources>
        <LightSource Id="LightSource:0">
          <Power>20</Power>
          <Manufacturer>
            <Model>DPSS 561-10</Model>
          </Manufacturer>
          <LightSourceType>
            <Laser>
              <Wavelength>561.000000</Wavelength>
            </Laser>
          </LightSourceType>
        </LightSource>
        <LightSource Id="LightSource:1">
          <Power>25</Power>
          <Manufacturer>
            <Model>ArgonRemote</Model>
          </Manufacturer>
          <LightSourceType>
            <Laser>
              <Wavelength>458.000000</Wavelength>
            </Laser>
          </LightSourceType>
        </LightSource>
      </LightSources>
      <Detectors>
        <Detector Id="Detector:0:0">
          <Gain>1</Gain>
          <Zoom>1</Zoom>
          <AmplificationGain>2</AmplificationGain>
          <Type>PMT</Type>
          <Manufacturer>
            <Model></Model>
          </Manufacturer>
        </Detector>
        <Detector Id="Detector:0:1">
          <Gain>1</Gain>
          <Zoom>1</Zoom>
          <AmplificationGain>0.40000000000000002</AmplificationGain>
          <Type>PMT</Type>
          <Manufacturer>
            <Model></Model>
          </Manufacturer>
        </Detector>
        <Detector Id="Detector:0:2">
          <Gain>1</Gain>
          <Zoom>1</Zoom>
          <AmplificationGain>1</AmplificationGain>
          <Manufacturer>
            <Model></Model>
          </Manufacturer>
        </Detector>
      </Detectors>
      <Objectives>
        <Objective Id="Objective:0">
          <Immersion>Air</Immersion>
          <LensNA>0.80000000000000004</LensNA>
          <NominalMagnification>20</NominalMagnification>
          <Manufacturer>
            <Model>Plan-Apochromat 20x/0.8 M27</Model>
          </Manufacturer>
        </Objective>
      </Objectives>
    </Instrument>
    <Processing />
  </Information>
  <Scaling>
    <Metadata />
    <AutoScaling>
      <Type>Measured</Type>
    </AutoScaling>
    <Items>
      <Distance Id="X">
        <Value>3.19333008063015E-07</Value>
      </Distance>
      <Distance Id="Y">
        <Value>3.19333008063015E-07</Value>
      </Distance>
      <Distance Id="Z">
        <Value>0</Value>
      </Distance>
    </Items>
  </Scaling>
  <DisplaySetting>
    <Channels>
      <Channel Id="205019301012238443841929347881949435049" Name="Ch1">
        <BitCountRange>8</BitCountRange>
        <PixelType>Bgr24</PixelType>
        <DyeName>EYFP</DyeName>
        <DyeMaxEmission>534.6350000000001</DyeMaxEmission>
        <DyeMaxExcitation>488.00000000000006</DyeMaxExcitation>
        <Color>#FF00FF00</Color>
        <OriginalColor>#FF00FF00</OriginalColor>
      </Channel>
      <Channel Id="27760633081302853093320448651805194452" Name="Ch2">
        <BitCountRange>8</BitCountRange>
        <PixelType>Bgr24</PixelType>
        <DyeName>Chlorophyll A</DyeName>
        <DyeMaxEmission>666.37000000000012</DyeMaxEmission>
        <DyeMaxExcitation>488.00000000000006</DyeMaxExcitation>
        <Color>#FF00FFFF</Color>
        <OriginalColor>#FF00FFFF</OriginalColor>
      </Channel>
      <Channel Id="258123532112275504638423932631706946662" Name="T PMT">
        <BitCountRange>8</BitCountRange>
        <PixelType>Bgr24</PixelType>
        <DyeName>Dye3</DyeName>
        <Color>#FFFFFFFF</Color>
        <OriginalColor>#FFFFFFFF</OriginalColor>
      </Channel>
    </Channels>
    <ToneMapping>
      <Mode>None</Mode>
      <EnhanceClipLimit>3</EnhanceClipLimit>
      <EnhanceRegionSizePercentage>15</EnhanceRegionSizePercentage>
    </ToneMapping>
    <ViewerRotations>0</ViewerRotations>
  </DisplaySetting>
  <Layers />
  <Appliances>
    <Appliance Id="ShuttleAndFind:1">
      <Data>
        <ShuttleAndFindData>
          <Calibration>
            <MicroscopeType>LM</MicroscopeType>
            <Markers>
              <Marker Id="Marker:1" StageXPosition="0" StageYPosition="0" FocusPosition="0" />
              <Marker Id="Marker:2" StageXPosition="0" StageYPosition="0" FocusPosition="0" />
              <Marker Id="Marker:3" StageXPosition="0" StageYPosition="0" FocusPosition="0" />
            </Markers>
            <StageOrientation X="-1" Y="1" />
          </Calibration>
        </ShuttleAndFindData>
      </Data>
    </Appliance>
    <Appliance Id="ImageAnalysis:1">
      <Data>
        <MeasurementAppData>
          <ImageAnalysisSetting>
            <Version>1.1</Version>
            <TilingMode>NoTiling</TilingMode>
            <TileSize>0</TileSize>
            <MaxParticleSize>0</MaxParticleSize>
            <MaxDisplaySize>3500</MaxDisplaySize>
            <HiliteColor>#FFEE82EE</HiliteColor>
            <HiliteLineWidth>2</HiliteLineWidth>
            <Script Name="Builtin Multichannel" />
            <SubImageDimension>C</SubImageDimension>
            <RegionClass Name="Root" Id="0">
              <Type>Or</Type>
              <Color>#FFFF0000</Color>
              <RandomColoringEnabled>false</RandomColoringEnabled>
              <DrawWidth>0</DrawWidth>
              <DrawColor>#FFFF0000</DrawColor>
              <DrawColorEnabled>false</DrawColorEnabled>
            </RegionClass>
            <CommonParameters Key="Segmentation" Name="SegmenterClassBuiltinDefault" />
            <RegionClassTemplate Name="RootTemplate" Id="0">
              <Type>Or</Type>
              <Color>#FFFF0000</Color>
              <RandomColoringEnabled>false</RandomColoringEnabled>
              <DrawWidth>0</DrawWidth>
              <DrawColor>#FFFF0000</DrawColor>
              <DrawColorEnabled>false</DrawColorEnabled>
            </RegionClassTemplate>
            <AnalysisStepCollection>
              <AnalysisStep Name="Class">
                <MustExecute>false</MustExecute>
                <IsInteractive>false</IsInteractive>
              </AnalysisStep>
              <AnalysisStep Name="Frame">
                <MustExecute>true</MustExecute>
                <IsInteractive>true</IsInteractive>
              </AnalysisStep>
              <AnalysisStep Name="Segmentation">
                <MustExecute>true</MustExecute>
                <IsInteractive>true</IsInteractive>
              </AnalysisStep>
              <AnalysisStep Name="Condition">
                <MustExecute>true</MustExecute>
                <IsInteractive>true</IsInteractive>
              </AnalysisStep>
              <AnalysisStep Name="Interactive">
                <MustExecute>true</MustExecute>
                <IsInteractive>true</IsInteractive>
              </AnalysisStep>
              <AnalysisStep Name="Features">
                <MustExecute>false</MustExecute>
                <IsInteractive>false</IsInteractive>
              </AnalysisStep>
              <AnalysisStep Name="Measure">
                <MustExecute>false</MustExecute>
                <IsInteractive>false</IsInteractive>
              </AnalysisStep>
            </AnalysisStepCollection>
            <AnalysisViewOptionCollection />
            <ChannelDescriptionCollection />
            <AnalysisFrameTeach>
              <Source>AnalysisFrameDefault</Source>
            </AnalysisFrameTeach>
            <AnalysisFrameRun>
              <Source>AnalysisFrameDefault</Source>
            </AnalysisFrameRun>
            <AnalysisFeatures>
              <Source>AnalysisFeaturesDefault</Source>
            </AnalysisFeatures>
            <AnalysisClass>
              <Source>AnalysisClassDefault</Source>
            </AnalysisClass>
            <MeasureFrame>
              <FrameMode>Cut</FrameMode>
              <IsFrameMaximize>false</IsFrameMaximize>
              <GraphicLayer>
                <Usage>Annotation</Usage>
                <IsProtected>false</IsProtected>
                <IsAnimationEnabled>false</IsAnimationEnabled>
                <AnimationDimension>None</AnimationDimension>
                <LayerFlags>1</LayerFlags>
                <Elements />
              </GraphicLayer>
            </MeasureFrame>
          </ImageAnalysisSetting>
        </MeasurementAppData>
      </Data>
    </Appliance>
  </Appliances>
</ImageMetadata>
