# Supplementary material for: Activation of an atypical plant NLR with an N-terminal deletion initiates cell death at the vacuole
Source: EMBO Rep. 2024 Sep 6;25(10):19. doi: 10.1038/s44319-024-00240-4 (PMC11467418; doi:10.1038/s44319-024-00240-4)
Supplement: Supplementary file 9 — Source data Fig. 4 [file 44319_2024_240_MOESM9_ESM.zip › Figure 4/README.txt]

The confocal images were processed using Zen 3.10 (Zen Lite) software or ImageJ, the individiual channel images were exported to corel draw to prepare figures for the manuscript.

The data points from confocal microscopy imaging were analyzed for co-localization profile using Zen 3.10 (Zen Lite) software. The intensity profile readings for the co-localization data was exported to a .xls file. This file is included here, with the datapoints, and an intensity plot was made, indacting the co-localization profile. 

The Distance(nm) is the intensity calculated area, Channel_1::Ch1-T1!!R is the Citrine/YFP channel intensity datapoint, Channel_3::ChS1-T2!!R
is the RFP channel intensity profile datapoint.

The graphs acquired in Excel were exported as an image and created as a new graph in corel draw to make the manuscript figures. 
