# Supplementary material for: Activation of an atypical plant NLR with an N-terminal deletion initiates cell death at the vacuole
Source: EMBO Rep. 2024 Sep 6;25(10):19. doi: 10.1038/s44319-024-00240-4 (PMC11467418; doi:10.1038/s44319-024-00240-4)
Supplement: Supplementary file 10 — Source data Fig. 5 [file 44319_2024_240_MOESM10_ESM.zip]

Archive with 19 entries (13 files):
- Figure 5/5B/
- Figure 5/5B/Fig 5B.png
- Figure 5/5B/Thumbs.db
- Figure 5/5C/
- Figure 5/5C/Fig 5 C.xlsx
- Figure 5/5C/README-5C.txt
- Figure 5/5D/
- Figure 5/5D/Fig 5D.JPG
- Figure 5/5D/Fig 5D-2.docx
- Figure 5/5D/README_5D.txt
- Figure 5/5D/Thumbs.db
- Figure 5/5E/
- Figure 5/5E/Fig 5E.docx
- Figure 5/5F/
- Figure 5/5F/Fig 5F- datapoints.xlsx
- Figure 5/5F/README -5F.txt
- Figure 5/5G/
- Figure 5/5G/Fig 5G.png
- Figure 5/5G/Thumbs.db
