# Supplementary material for: Activation of an atypical plant NLR with an N-terminal deletion initiates cell death at the vacuole
Source: EMBO Rep. 2024 Sep 6;25(10):19. doi: 10.1038/s44319-024-00240-4 (PMC11467418; doi:10.1038/s44319-024-00240-4)
Supplement: Supplementary file 10 — Source data Fig. 5 [file 44319_2024_240_MOESM10_ESM.zip › Figure 5/5C/Fig 5 C.xlsx]

## Sheet: Sheet1
Col-0	pm5-1	pm5-2
0.61	0.19	0.29
0.26	0.64	0.35
0.83	0.46	0.39
0.74	0.51	0.39
0.67	0.71	0.45
1.04	1.07	0.23
0.61	0.93	0.59
0.46	0.88	0.62
0.92	0.77	0.67
0.72	1.23	0.23
0.98	0.73	0.36
0.71	0.78	0.54
0.6	0.4	0.74
0.97	0.62	0.66
0.78	0.71	0.85
0.96	0.7	0.97
1.18	0.84	0.92
0.82	1.07	0.66
0.69	1.18	1.15
0.89	0.93	0.8
0.772	0.7675	0.593		average
0.213236	0.263376	0.259536		sd
