# Supplementary material for: Activation of an atypical plant NLR with an N-terminal deletion initiates cell death at the vacuole
Source: EMBO Rep. 2024 Sep 6;25(10):19. doi: 10.1038/s44319-024-00240-4 (PMC11467418; doi:10.1038/s44319-024-00240-4)
Supplement: Supplementary file 10 — Source data Fig. 5 [file 44319_2024_240_MOESM10_ESM.zip › Figure 5/5C/README-5C.txt]

21 plants measured for fresh weight was used to construct box plots in Graph Pad Prism 10 software. The data points used are given in the excel file.
