# Supplementary material for: Activation of an atypical plant NLR with an N-terminal deletion initiates cell death at the vacuole
Source: EMBO Rep. 2024 Sep 6;25(10):19. doi: 10.1038/s44319-024-00240-4 (PMC11467418; doi:10.1038/s44319-024-00240-4)
Supplement: Supplementary file 10 — Source data Fig. 5 [file 44319_2024_240_MOESM10_ESM.zip › Figure 5/5D/README_5D.txt]

The Background of the image was remove and the individual plants were cropped and move to make the figure. 
A1 is pml5-1
CC is pml5-2c
For Col, the left plant was used.
The Fig 5D-2 file shows more plants of the three lines side-by-side with the early flower phenotype for pml5-1 and pml5-2 compared to Col-0.
