# Supplementary material for: Activation of an atypical plant NLR with an N-terminal deletion initiates cell death at the vacuole
Source: EMBO Rep. 2024 Sep 6;25(10):19. doi: 10.1038/s44319-024-00240-4 (PMC11467418; doi:10.1038/s44319-024-00240-4)
Supplement: Supplementary file 10 — Source data Fig. 5 [file 44319_2024_240_MOESM10_ESM.zip › Figure 5/5F/Fig 5F- datapoints.xlsx]

## Sheet: Sheet1
0 dpi					3 dpi
Col-0	eds1-12	pml5-1	pml5-2		Col-0	eds1-12	pml5-1	pml5-2
2	2.30103	2.30103	2.30103		6.2788	13.6021	8.5682	8.2304
2	2.60206	2.30103	2.30103		6.3424	13.5911	8.5911	8.5911
2.30103	2.47712	2	2.47712		6.1139	13.6021	8.5315	8.2041
2	2.30103	2	2.30103		6.2304	13.415	8.5185	8.5185
3.2553	3.1761	3.1761	3.2041		7.5185	9.6232	8.3979	8.7404
3.3222	3.2553	3.301	3.2041		7.4314	9.6232	8.5798	8.5911
3.1139	3.2553	3.2788	3.1139		7.6435	9.6812	8.5563	8.3802
3.3222	3.2553	3.1139	3.1139		7.2788	9.6902	8.6532	8.6435
3.5682	3.50515	3.14613	3.32222		7.3802	9.6232	6.415	7
3.65321	3.51851	3.32222	3.53148		7.3802	9.6232	7.415	7.2041
3.6721	3.50515	3.23045	3.41497		7.3222	9.6812	6.4624	7.301
3.6902	3.60206	3.5563	3.63347		8.3222	9.6902	6	7.4914
3.47712	3.6021	3	3.6021		8.301	9.6232	7.7782	8.1461
3	3.7782	3.301	3		8.301	9.6232	8.1761	8.3222
3.301	3	3	3.301		8.3802	9.6812	7.9542	8.301
3.699	3.301	3.6021	3.4771		8.3802	9.6902	7.4771	8.3617
3.0792	3.301	3.3222	3.3617		6.3222	11.4914	8.0792	8.1761
3.4914	3.4472	3.2041	3.5315		7.5563	11.415	8.5051	8.3617
3.4771	3.5315	3.2553	3.4472		8.6021	11.415	8.6435	8.1139
3.3424	3.5441	3.2304	3.415		8.1761	11.415	8.5051	8.3617
3.4771	3.4771	3.9542	3.4771		8.2788	11.415	8.5185	8.2304
3.4771	3.9031	3.8451	3.7782		8.3424	11.415	8.5911	8.2788
3.301	3.699	3.9542	3.4771		8	11.415	8.6128	8.4472
3.6021	4.6021	3.7782	3.8451		8.1761	11.415	8.4914	8.5051
