# Supplementary material for: Activation of an atypical plant NLR with an N-terminal deletion initiates cell death at the vacuole
Source: EMBO Rep. 2024 Sep 6;25(10):19. doi: 10.1038/s44319-024-00240-4 (PMC11467418; doi:10.1038/s44319-024-00240-4)
Supplement: Supplementary file 10 — Source data Fig. 5 [file 44319_2024_240_MOESM10_ESM.zip › Figure 5/5F/README -5F.txt]

24 plants were measured for Pst DC3000 bacerial growth infection assay in Col-1, eds1-12, pml5-1, pml5-2c lines. The datapoints got from 6 independent experiments were used to construct box plots in Graph Pad Prism 10 software. The data points used are given in the excel file.
